# Supplementary material for: [(E)-1-(Naph­thalen-2-yl)ethyl­idene](naph­thalen-1-ylmethyl)amine
Source: Acta Crystallogr Sect E Struct Rep Online. 2012 Oct 20;68(Pt 11):o3143. doi: 10.1107/S1600536812041414 (PMC3515244; doi:10.1107/S1600536812041414)
Supplement: Supplementary file 1 [file e-68-o3143-sup1.cif]

##############################################################################
#                                                                            #
# This CIF contains the data in a paper accepted for publication in          #
# Acta Crystallographica Section E. It conforms to the requirements of       #
# Notes for Authors for Acta Crystallographica Section E, and has been       #
# peer reviewed under the auspices of the IUCr Commission on Journals.       #
#                                                                            #
# Full details of the Crystallographic Information File format               #
# are given in the paper "The Crystallographic Information File (CIF):       #
# a New Standard Archive File for Crystallography" by S. R. Hall, F. H.      #
# Allen and I. D. Brown [Acta Cryst. (1991), A47, 655-685].                  #
#                                                                            #
# The current version of the core CIF dictionary is obtainable from          #
# ftp://ftp.iucr.org/pub/cif_core.dic.                                       #
#                                                                            #
# Software is freely available for graphical display of the structure(s)     #
# in this CIF. For information consult the CIF software page                 #
# http://www.iucr.org/resources/cif/software.                                #
#                                                                            #
# This file may be used for bona fide research purposes within the           #
# scientific community so long as proper attribution is given to the journal # 
# article from which it was obtained.                                        #
#                                                                            #
##############################################################################
data_global
_journal_date_recd_electronic     2012-08-11
_journal_date_accepted     2012-10-02
_journal_name_full     'Acta Crystallographica, Section E'
_journal_year     2012
_journal_volume     68
_journal_issue     11
_journal_page_first     o3143
_journal_page_last     o3143
_journal_paper_category     QO
_journal_paper_doi     10.1107/S1600536812041414
_journal_coeditor_code     NR2032
_publ_contact_author_name     'Filipe A. Almeida Paz'
_publ_contact_author_address
;
 Department of Chemistry
 University of Aveiro
 CICECO
 3810-193
 Aveiro
 Portugal
;
_publ_contact_author_email     filipe.paz@ua.pt
_publ_contact_author_fax     '+351 234 401470'
_publ_contact_author_phone     '+351 234 370200'
_publ_section_title
;
[(<i>E</i>)-1-(Naphthalen-2-yl)ethylidene](naphthalen-1-ylmethyl)amine
;
loop_
    _publ_author_name
    _publ_author_footnote
    _publ_author_address
    'Bruno, Sofia M.' .
;
Department of Chemistry
University of Aveiro
CICECO
3810-193
Aveiro
Portugal
;
    'Fernandes, Jos\'e A.' .
;
Department of Chemistry
University of Aveiro
CICECO
3810-193
Aveiro
Portugal
;
    'Gon\,calves, Isabel S.' .
;
Department of Chemistry
University of Aveiro
CICECO
3810-193
Aveiro
Portugal
;
    'Almeida Paz, Filipe A.' .
;
Department of Chemistry
University of Aveiro
CICECO
3810-193
Aveiro
Portugal
;
_iucr_refine_instructions_details
;
TITL I in P-1
CELL 0.71073   6.6304   7.7772  16.7587  77.655  87.969  85.734
ZERR    2.00   0.0005   0.0005   0.0009   0.003   0.002   0.003
LATT 1
SFAC    C    H    N
UNIT    46   38   2
L.S. 36
ACTA
BOND $H
CONF
WPDB
SHEL 5.8 0.83
SIZE 0.17 0.07 0.04
TEMP 23.000
FMAP 2
PLAN -5
WGHT    0.056200    0.113100
FVAR       0.25273
N1    3    0.165753    0.212734    0.475561    11.00000    0.05282    0.08363 =
         0.04174   -0.00442   -0.00173   -0.01040
C1    1   -0.183641    0.259146    0.523956    11.00000    0.05537    0.10752 =
         0.05451   -0.01663   -0.00659    0.00575
AFIX 137
H1A   2   -0.209222    0.384909    0.509095    11.00000   -1.50000
H1B   2   -0.253140    0.214470    0.574529    11.00000   -1.50000
H1C   2   -0.231268    0.206576    0.481908    11.00000   -1.50000
AFIX   0
C2    1    0.039649    0.214524    0.533870    11.00000    0.04778    0.05003 =
         0.04810   -0.00884   -0.00246   -0.00840
C3    1    0.121578    0.164031    0.618185    11.00000    0.04591    0.04429 =
         0.04489   -0.00683   -0.00100   -0.00699
C4    1    0.317485    0.077493    0.630516    11.00000    0.05094    0.05806 =
         0.05074   -0.01362    0.00067   -0.00139
AFIX  43
H4    2    0.391816    0.051910    0.585883    11.00000   -1.20000
AFIX   0
C5    1    0.398777    0.031297    0.705593    11.00000    0.04971    0.06102 =
         0.05970   -0.01002   -0.00618    0.00674
AFIX  43
H5    2    0.527362   -0.025823    0.711543    11.00000   -1.20000
AFIX   0
C6    1    0.292274    0.068089    0.775062    11.00000    0.05694    0.04666 =
         0.04965   -0.00548   -0.00562   -0.00382
C7    1    0.096448    0.153810    0.764545    11.00000    0.05314    0.04325 =
         0.04506   -0.00641    0.00160   -0.00726
C8    1    0.015554    0.199082    0.685252    11.00000    0.04647    0.04574 =
         0.05147   -0.00659   -0.00126   -0.00225
AFIX  43
H8    2   -0.113788    0.254437    0.678395    11.00000   -1.20000
AFIX   0
C9    1   -0.011597    0.192900    0.833423    11.00000    0.06690    0.05872 =
         0.05167   -0.00896    0.00574   -0.00204
AFIX  43
H9    2   -0.140995    0.248362    0.827321    11.00000   -1.20000
AFIX   0
C10   1    0.072458    0.149916    0.908665    11.00000    0.09232    0.07270 =
         0.04595   -0.01027    0.00599   -0.00903
AFIX  43
H10   2    0.000435    0.177409    0.953442    11.00000   -1.20000
AFIX   0
C11   1    0.265172    0.065207    0.919234    11.00000    0.09259    0.08161 =
         0.04638   -0.00410   -0.01185   -0.00871
AFIX  43
H11   2    0.320657    0.036326    0.970982    11.00000   -1.20000
AFIX   0
C12   1    0.372580    0.024510    0.854511    11.00000    0.07123    0.07051 =
         0.05642   -0.00277   -0.01617    0.00042
AFIX  43
H12   2    0.500736   -0.032816    0.862501    11.00000   -1.20000
AFIX   0
C13   1    0.099051    0.255805    0.391244    11.00000    0.05576    0.10035 =
         0.04511   -0.00445   -0.00195   -0.01646
AFIX  23
H13A  2   -0.020962    0.336261    0.387177    11.00000   -1.20000
H13B  2    0.063072    0.148987    0.375728    11.00000   -1.20000
AFIX   0
C14   1    0.259525    0.338988    0.333041    11.00000    0.04755    0.04430 =
         0.04353   -0.00852   -0.00186   -0.00051
C15   1    0.422820    0.403694    0.360705    11.00000    0.05403    0.05301 =
         0.04715   -0.00944   -0.00767   -0.00330
AFIX  43
H15   2    0.436878    0.392617    0.416628    11.00000   -1.20000
AFIX   0
C16   1    0.570216    0.486604    0.306865    11.00000    0.05656    0.06465 =
         0.06664   -0.00708   -0.00921   -0.01716
AFIX  43
H16   2    0.678653    0.531788    0.327347    11.00000   -1.20000
AFIX   0
C17   1    0.555646    0.501286    0.225243    11.00000    0.05582    0.06690 =
         0.06300   -0.00210    0.00555   -0.01493
AFIX  43
H17   2    0.655518    0.554591    0.190170    11.00000   -1.20000
AFIX   0
C18   1    0.390714    0.436587    0.193052    11.00000    0.05634    0.04676 =
         0.04820   -0.00759    0.00307    0.00036
C19   1    0.238730    0.355217    0.247211    11.00000    0.04999    0.04034 =
         0.04562   -0.00948   -0.00242    0.00019
C20   1    0.074080    0.293239    0.212706    11.00000    0.06334    0.06495 =
         0.05114   -0.01221   -0.00316   -0.01446
AFIX  43
H20   2   -0.026940    0.239302    0.246907    11.00000   -1.20000
AFIX   0
C21   1    0.060509    0.310922    0.130547    11.00000    0.08219    0.08319 =
         0.05618   -0.02084   -0.01118   -0.01859
AFIX  43
H21   2   -0.049127    0.268855    0.109359    11.00000   -1.20000
AFIX   0
C22   1    0.209612    0.391626    0.077728    11.00000    0.09484    0.08726 =
         0.04478   -0.01873   -0.00322   -0.00797
AFIX  43
H22   2    0.198919    0.403407    0.021607    11.00000   -1.20000
AFIX   0
C23   1    0.369679    0.452706    0.108177    11.00000    0.07759    0.07768 =
         0.04650   -0.01072    0.01058   -0.00679
AFIX  43
H23   2    0.468030    0.506494    0.072428    11.00000   -1.20000
HKLF 4
REM  I in P-1
REM R1 =  0.0444 for   2021 Fo > 4sig(Fo)  and  0.0740 for all   2986 data
REM    218 parameters refined using      0 restraints
END
WGHT      0.0560      0.1144
REM Highest difference peak  0.132,  deepest hole -0.161,  1-sigma level  0.032
Q1    1  -0.2132  0.3586  0.4586  11.00000  0.05    0.13
Q2    1  -0.2550  0.3257  0.5694  11.00000  0.05    0.13
Q3    1  -0.0434  0.2360  0.3752  11.00000  0.05    0.13
Q4    1   0.1514  0.0778  0.3746  11.00000  0.05    0.12
Q5    1  -0.2253  0.0810  0.5336  11.00000  0.05    0.11
;
data_I
_chemical_name_systematic
;
[(<i>E</i>)-1-(Naphthalen-2-yl)ethylidene](naphthalen-1-ylmethyl)amine
;
_chemical_name_common     ?
_chemical_formula_moiety     'C23 H19 N'
_chemical_formula_sum     'C23 H19 N'
_chemical_formula_weight     309.39
_chemical_melting_point     ?
_symmetry_cell_setting     triclinic
_symmetry_space_group_name_H-M     'P -1'
_symmetry_space_group_name_Hall     '-P 1'
loop_
    _symmetry_equiv_pos_as_xyz
    'x, y, z'
    '-x, -y, -z'
_cell_length_a     6.6304(5)
_cell_length_b     7.7772(5)
_cell_length_c     16.7587(9)
_cell_angle_alpha     77.655(3)
_cell_angle_beta     87.969(2)
_cell_angle_gamma     85.734(3)
_cell_volume     841.69(9)
_cell_formula_units_Z     2
_cell_measurement_reflns_used     4208
_cell_measurement_theta_min     2.49
_cell_measurement_theta_max     24.17
_cell_measurement_temperature     296(2)
_exptl_crystal_description     Block
_exptl_crystal_colour     Yellow
_exptl_crystal_size_max     0.17
_exptl_crystal_size_mid     0.07
_exptl_crystal_size_min     0.04
_exptl_crystal_density_diffrn     1.221
_exptl_crystal_density_meas     ?
_exptl_crystal_density_method     'not measured'
_exptl_crystal_F_000     328
_exptl_absorpt_coefficient_mu     0.070
_exptl_absorpt_correction_type     multi-scan
_exptl_absorpt_process_details
;
(SADABS; Sheldrick, 1998)
;
_exptl_absorpt_correction_T_min     0.9881
_exptl_absorpt_correction_T_max     0.9972
_exptl_special_details     ?
_diffrn_ambient_temperature     296(2)
_diffrn_radiation_type     MoK\a
_diffrn_radiation_wavelength     0.71073
_diffrn_radiation_source     'fine-focus sealed tube'
_diffrn_radiation_monochromator     graphite
_diffrn_measurement_device_type     'Bruker X8 Kappa APEXII CCD'
_diffrn_measurement_method     '\w / \f scans'
_diffrn_detector_area_resol_mean     ?
_diffrn_reflns_number     14750
_diffrn_reflns_av_R_equivalents     0.0447
_diffrn_reflns_av_sigmaI/netI     0.0342
_diffrn_reflns_theta_min     3.73
_diffrn_reflns_theta_max     25.22
_diffrn_reflns_theta_full     25.22
_diffrn_measured_fraction_theta_max     0.984
_diffrn_measured_fraction_theta_full     0.984
_diffrn_reflns_limit_h_min     -7
_diffrn_reflns_limit_h_max     7
_diffrn_reflns_limit_k_min     -9
_diffrn_reflns_limit_k_max     9
_diffrn_reflns_limit_l_min     -19
_diffrn_reflns_limit_l_max     20
_diffrn_standards_number     0
_diffrn_standards_interval_count     .
_diffrn_standards_interval_time     .
_diffrn_standards_decay_%     ?
_refine_special_details
;
Refinement of <i>F</i>^2^ against ALL reflections. The weighted <i>R</i>-factor
<i>wR</i> and goodness of fit <i>S</i> are based on <i>F</i>^2^, conventional
<i>R</i>-factors <i>R</i> are based on <i>F</i>, with <i>F</i> set to zero for
negative <i>F</i>^2^. The threshold expression of <i>F</i>^2^ >
\s(<i>F</i>^2^) is used only for calculating <i>R</i>-factors(gt) <i>etc</i>.
and is not relevant to the choice of reflections for refinement.
<i>R</i>-factors based on <i>F</i>^2^ are statistically about twice as large
as those based on <i>F</i>, and <i>R</i>- factors based on ALL data will be
even larger.
;
_reflns_number_total     2986
_reflns_number_gt     2021
_reflns_threshold_expression     I>2\s(I)
_refine_ls_structure_factor_coef     Fsqd
_refine_ls_matrix_type     full
_refine_ls_R_factor_all     0.0740
_refine_ls_R_factor_gt     0.0444
_refine_ls_wR_factor_gt     0.1053
_refine_ls_wR_factor_ref     0.1211
_refine_ls_goodness_of_fit_ref     1.015
_refine_ls_restrained_S_all     1.015
_refine_ls_number_reflns     2986
_refine_ls_number_parameters     218
_refine_ls_number_restraints     0
_refine_ls_hydrogen_treatment     constr
_refine_ls_weighting_scheme     calc
_refine_ls_weighting_details
         'calc w=1/[\s^2^(Fo^2^)+(0.0562P)^2^+0.1131P] where P=(Fo^2^+2Fc^2^)/3'
_atom_sites_solution_hydrogens     geom
_atom_sites_solution_primary     direct
_atom_sites_solution_secondary     difmap
_refine_ls_shift/su_max     0.000
_refine_ls_shift/su_mean     0.000
_refine_diff_density_max     0.132
_refine_diff_density_min     -0.161
_refine_ls_extinction_method     none
_refine_ls_extinction_coef     ?
loop_
    _atom_type_symbol
    _atom_type_description
    _atom_type_scat_dispersion_real
    _atom_type_scat_dispersion_imag
    _atom_type_scat_source
    'C' 'C' 0.0033 0.0016
                         'International Tables Vol C Tables 4.2.6.8 and 6.1.1.4'
    'H' 'H' 0.0000 0.0000
                         'International Tables Vol C Tables 4.2.6.8 and 6.1.1.4'
    'N' 'N' 0.0061 0.0033
                         'International Tables Vol C Tables 4.2.6.8 and 6.1.1.4'
_computing_data_collection     'APEX2 (Bruker, 2006)'
_computing_cell_refinement     'SAINT-Plus (Bruker, 2005)'
_computing_data_reduction     'SAINT-Plus (Bruker, 2005)'
_computing_structure_solution     'SHELXTL (Sheldrick, 2008)'
_computing_structure_refinement     'SHELXTL (Sheldrick, 2008)'
_computing_molecular_graphics     'DIAMOND (Brandenburg, 2009)'
_computing_publication_material     'SHELXTL (Sheldrick, 2008)'
loop_
    _atom_site_type_symbol
    _atom_site_label
    _atom_site_fract_x
    _atom_site_fract_y
    _atom_site_fract_z
    _atom_site_U_iso_or_equiv
    _atom_site_adp_type
    _atom_site_calc_flag
    _atom_site_refinement_flags
    _atom_site_occupancy
    _atom_site_symmetry_multiplicity
    _atom_site_disorder_assembly
    _atom_site_disorder_group
    N N1 0.1658(2) 0.2127(2) 0.47556(8) 0.0604(4) Uani d . 1 1 . .
    C C1 -0.1836(3) 0.2591(3) 0.52396(10) 0.0730(6) Uani d . 1 1 . .
    H H1A -0.2092 0.3849 0.5091 0.109 Uiso calc R 1 1 . .
    H H1B -0.2531 0.2145 0.5745 0.109 Uiso calc R 1 1 . .
    H H1C -0.2313 0.2066 0.4819 0.109 Uiso calc R 1 1 . .
    C C2 0.0396(2) 0.2145(2) 0.53387(9) 0.0486(4) Uani d . 1 1 . .
    C C3 0.1216(2) 0.16403(19) 0.61818(9) 0.0452(4) Uani d . 1 1 . .
    C C4 0.3175(2) 0.0775(2) 0.63052(9) 0.0531(4) Uani d . 1 1 . .
    H H4 0.3918 0.0519 0.5859 0.064 Uiso calc R 1 1 . .
    C C5 0.3988(3) 0.0313(2) 0.70559(10) 0.0576(4) Uani d . 1 1 . .
    H H5 0.5274 -0.0258 0.7115 0.069 Uiso calc R 1 1 . .
    C C6 0.2923(2) 0.0681(2) 0.77506(9) 0.0517(4) Uani d . 1 1 . .
    C C7 0.0964(2) 0.1538(2) 0.76454(9) 0.0475(4) Uani d . 1 1 . .
    C C8 0.0156(2) 0.1991(2) 0.68525(9) 0.0485(4) Uani d . 1 1 . .
    H H8 -0.1138 0.2544 0.6784 0.058 Uiso calc R 1 1 . .
    C C9 -0.0116(3) 0.1929(2) 0.83342(10) 0.0598(5) Uani d . 1 1 . .
    H H9 -0.1410 0.2484 0.8273 0.072 Uiso calc R 1 1 . .
    C C10 0.0725(3) 0.1499(3) 0.90866(10) 0.0707(5) Uani d . 1 1 . .
    H H10 0.0004 0.1774 0.9534 0.085 Uiso calc R 1 1 . .
    C C11 0.2652(3) 0.0652(3) 0.91923(11) 0.0745(6) Uani d . 1 1 . .
    H H11 0.3207 0.0363 0.9710 0.089 Uiso calc R 1 1 . .
    C C12 0.3726(3) 0.0245(2) 0.85451(10) 0.0676(5) Uani d . 1 1 . .
    H H12 0.5007 -0.0328 0.8625 0.081 Uiso calc R 1 1 . .
    C C13 0.0991(3) 0.2558(3) 0.39124(9) 0.0681(5) Uani d . 1 1 . .
    H H13A -0.0210 0.3363 0.3872 0.082 Uiso calc R 1 1 . .
    H H13B 0.0631 0.1490 0.3757 0.082 Uiso calc R 1 1 . .
    C C14 0.2595(2) 0.33899(19) 0.33304(9) 0.0454(4) Uani d . 1 1 . .
    C C15 0.4228(2) 0.4037(2) 0.36071(9) 0.0514(4) Uani d . 1 1 . .
    H H15 0.4369 0.3926 0.4166 0.062 Uiso calc R 1 1 . .
    C C16 0.5702(3) 0.4866(2) 0.30687(11) 0.0628(5) Uani d . 1 1 . .
    H H16 0.6787 0.5318 0.3273 0.075 Uiso calc R 1 1 . .
    C C17 0.5556(3) 0.5013(2) 0.22524(11) 0.0633(5) Uani d . 1 1 . .
    H H17 0.6555 0.5546 0.1902 0.076 Uiso calc R 1 1 . .
    C C18 0.3907(2) 0.4366(2) 0.19305(9) 0.0511(4) Uani d . 1 1 . .
    C C19 0.2387(2) 0.35522(19) 0.24721(9) 0.0454(4) Uani d . 1 1 . .
    C C20 0.0741(3) 0.2932(2) 0.21271(10) 0.0593(5) Uani d . 1 1 . .
    H H20 -0.0269 0.2393 0.2469 0.071 Uiso calc R 1 1 . .
    C C21 0.0605(3) 0.3109(3) 0.13055(10) 0.0720(5) Uani d . 1 1 . .
    H H21 -0.0491 0.2689 0.1094 0.086 Uiso calc R 1 1 . .
    C C22 0.2096(3) 0.3916(3) 0.07773(11) 0.0748(6) Uani d . 1 1 . .
    H H22 0.1989 0.4034 0.0216 0.090 Uiso calc R 1 1 . .
    C C23 0.3697(3) 0.4527(3) 0.10818(10) 0.0678(5) Uani d . 1 1 . .
    H H23 0.4680 0.5065 0.0724 0.081 Uiso calc R 1 1 . .
loop_
    _atom_site_aniso_label
    _atom_site_aniso_U_11
    _atom_site_aniso_U_22
    _atom_site_aniso_U_33
    _atom_site_aniso_U_12
    _atom_site_aniso_U_13
    _atom_site_aniso_U_23
    N1 0.0528(9) 0.0836(11) 0.0417(8) -0.0104(7) -0.0017(6) -0.0044(7)
    C1 0.0554(11) 0.1075(16) 0.0545(11) 0.0058(10) -0.0066(8) -0.0166(10)
    C2 0.0478(10) 0.0500(10) 0.0481(9) -0.0084(7) -0.0025(8) -0.0088(7)
    C3 0.0459(9) 0.0443(9) 0.0449(9) -0.0070(7) -0.0010(7) -0.0068(7)
    C4 0.0509(10) 0.0581(10) 0.0507(9) -0.0014(8) 0.0007(7) -0.0136(8)
    C5 0.0497(10) 0.0610(11) 0.0597(10) 0.0067(8) -0.0062(8) -0.0100(8)
    C6 0.0569(10) 0.0467(10) 0.0496(9) -0.0038(8) -0.0056(7) -0.0055(7)
    C7 0.0531(10) 0.0432(9) 0.0451(9) -0.0073(7) 0.0016(7) -0.0064(7)
    C8 0.0465(9) 0.0457(9) 0.0515(9) -0.0023(7) -0.0013(7) -0.0066(7)
    C9 0.0669(11) 0.0587(11) 0.0517(10) -0.0020(9) 0.0057(8) -0.0090(8)
    C10 0.0923(16) 0.0727(13) 0.0460(10) -0.0090(11) 0.0060(10) -0.0103(9)
    C11 0.0926(15) 0.0816(14) 0.0464(10) -0.0087(12) -0.0118(10) -0.0041(9)
    C12 0.0712(12) 0.0705(12) 0.0564(11) 0.0004(10) -0.0162(9) -0.0028(9)
    C13 0.0558(11) 0.1003(15) 0.0451(10) -0.0165(10) -0.0020(8) -0.0045(9)
    C14 0.0476(9) 0.0443(9) 0.0435(8) -0.0005(7) -0.0019(7) -0.0085(7)
    C15 0.0540(10) 0.0530(10) 0.0471(9) -0.0033(8) -0.0077(7) -0.0094(7)
    C16 0.0566(11) 0.0646(11) 0.0666(11) -0.0172(9) -0.0092(9) -0.0071(9)
    C17 0.0558(11) 0.0669(12) 0.0630(11) -0.0149(9) 0.0056(8) -0.0021(9)
    C18 0.0563(10) 0.0468(9) 0.0482(9) 0.0004(8) 0.0031(7) -0.0076(7)
    C19 0.0500(9) 0.0403(8) 0.0456(8) 0.0002(7) -0.0024(7) -0.0095(7)
    C20 0.0633(11) 0.0650(11) 0.0511(10) -0.0145(9) -0.0032(8) -0.0122(8)
    C21 0.0822(14) 0.0832(14) 0.0562(11) -0.0186(11) -0.0112(10) -0.0208(10)
    C22 0.0948(15) 0.0873(14) 0.0448(10) -0.0080(12) -0.0032(10) -0.0187(9)
    C23 0.0776(13) 0.0777(13) 0.0465(10) -0.0068(10) 0.0106(9) -0.0107(9)
_geom_special_details
;
All e.s.d.'s (except the e.s.d. in the dihedral angle between two l.s. planes)
are estimated using the full covariance matrix. The cell e.s.d.'s are taken
into account individually in the estimation of e.s.d.'s in distances, angles
and torsion angles; correlations between e.s.d.'s in cell parameters are only
used when they are defined by crystal symmetry. An approximate (isotropic)
treatment of cell e.s.d.'s is used for estimating e.s.d.'s involving l.s.
planes.
;
loop_
    _geom_bond_atom_site_label_1
    _geom_bond_atom_site_label_2
    _geom_bond_site_symmetry_2
    _geom_bond_distance
    _geom_bond_publ_flag
    N1 C2 . 1.2650(19) ?
    N1 C13 . 1.4575(19) ?
    C1 C2 . 1.502(2) ?
    C1 H1A . 0.9600 ?
    C1 H1B . 0.9600 ?
    C1 H1C . 0.9600 ?
    C2 C3 . 1.494(2) ?
    C3 C8 . 1.371(2) ?
    C3 C4 . 1.419(2) ?
    C4 C5 . 1.352(2) ?
    C4 H4 . 0.9300 ?
    C5 C6 . 1.411(2) ?
    C5 H5 . 0.9300 ?
    C6 C7 . 1.414(2) ?
    C6 C12 . 1.415(2) ?
    C7 C9 . 1.413(2) ?
    C7 C8 . 1.414(2) ?
    C8 H8 . 0.9300 ?
    C9 C10 . 1.362(2) ?
    C9 H9 . 0.9300 ?
    C10 C11 . 1.392(3) ?
    C10 H10 . 0.9300 ?
    C11 C12 . 1.357(3) ?
    C11 H11 . 0.9300 ?
    C12 H12 . 0.9300 ?
    C13 C14 . 1.504(2) ?
    C13 H13A . 0.9700 ?
    C13 H13B . 0.9700 ?
    C14 C15 . 1.363(2) ?
    C14 C19 . 1.428(2) ?
    C15 C16 . 1.403(2) ?
    C15 H15 . 0.9300 ?
    C16 C17 . 1.354(2) ?
    C16 H16 . 0.9300 ?
    C17 C18 . 1.407(2) ?
    C17 H17 . 0.9300 ?
    C18 C23 . 1.412(2) ?
    C18 C19 . 1.423(2) ?
    C19 C20 . 1.414(2) ?
    C20 C21 . 1.360(2) ?
    C20 H20 . 0.9300 ?
    C21 C22 . 1.396(3) ?
    C21 H21 . 0.9300 ?
    C22 C23 . 1.353(3) ?
    C22 H22 . 0.9300 ?
    C23 H23 . 0.9300 ?
loop_
    _geom_angle_atom_site_label_1
    _geom_angle_atom_site_label_2
    _geom_angle_atom_site_label_3
    _geom_angle_site_symmetry_1
    _geom_angle_site_symmetry_3
    _geom_angle
    _geom_angle_publ_flag
    C2 N1 C13 . . 120.48(14) ?
    C2 C1 H1A . . 109.5 ?
    C2 C1 H1B . . 109.5 ?
    H1A C1 H1B . . 109.5 ?
    C2 C1 H1C . . 109.5 ?
    H1A C1 H1C . . 109.5 ?
    H1B C1 H1C . . 109.5 ?
    N1 C2 C3 . . 116.57(14) ?
    N1 C2 C1 . . 124.74(14) ?
    C3 C2 C1 . . 118.67(14) ?
    C8 C3 C4 . . 117.77(14) ?
    C8 C3 C2 . . 122.67(14) ?
    C4 C3 C2 . . 119.55(14) ?
    C5 C4 C3 . . 121.60(15) ?
    C5 C4 H4 . . 119.2 ?
    C3 C4 H4 . . 119.2 ?
    C4 C5 C6 . . 121.26(15) ?
    C4 C5 H5 . . 119.4 ?
    C6 C5 H5 . . 119.4 ?
    C5 C6 C7 . . 118.31(14) ?
    C5 C6 C12 . . 123.17(16) ?
    C7 C6 C12 . . 118.52(16) ?
    C9 C7 C6 . . 119.01(15) ?
    C9 C7 C8 . . 122.07(15) ?
    C6 C7 C8 . . 118.91(14) ?
    C3 C8 C7 . . 122.14(15) ?
    C3 C8 H8 . . 118.9 ?
    C7 C8 H8 . . 118.9 ?
    C10 C9 C7 . . 120.45(17) ?
    C10 C9 H9 . . 119.8 ?
    C7 C9 H9 . . 119.8 ?
    C9 C10 C11 . . 120.66(17) ?
    C9 C10 H10 . . 119.7 ?
    C11 C10 H10 . . 119.7 ?
    C12 C11 C10 . . 120.44(17) ?
    C12 C11 H11 . . 119.8 ?
    C10 C11 H11 . . 119.8 ?
    C11 C12 C6 . . 120.91(18) ?
    C11 C12 H12 . . 119.5 ?
    C6 C12 H12 . . 119.5 ?
    N1 C13 C14 . . 112.15(13) ?
    N1 C13 H13A . . 109.2 ?
    C14 C13 H13A . . 109.2 ?
    N1 C13 H13B . . 109.2 ?
    C14 C13 H13B . . 109.2 ?
    H13A C13 H13B . . 107.9 ?
    C15 C14 C19 . . 119.14(14) ?
    C15 C14 C13 . . 121.04(14) ?
    C19 C14 C13 . . 119.80(14) ?
    C14 C15 C16 . . 121.58(15) ?
    C14 C15 H15 . . 119.2 ?
    C16 C15 H15 . . 119.2 ?
    C17 C16 C15 . . 120.43(16) ?
    C17 C16 H16 . . 119.8 ?
    C15 C16 H16 . . 119.8 ?
    C16 C17 C18 . . 120.57(16) ?
    C16 C17 H17 . . 119.7 ?
    C18 C17 H17 . . 119.7 ?
    C17 C18 C23 . . 121.84(16) ?
    C17 C18 C19 . . 119.29(15) ?
    C23 C18 C19 . . 118.86(15) ?
    C20 C19 C18 . . 117.78(14) ?
    C20 C19 C14 . . 123.25(14) ?
    C18 C19 C14 . . 118.96(14) ?
    C21 C20 C19 . . 121.34(16) ?
    C21 C20 H20 . . 119.3 ?
    C19 C20 H20 . . 119.3 ?
    C20 C21 C22 . . 120.60(18) ?
    C20 C21 H21 . . 119.7 ?
    C22 C21 H21 . . 119.7 ?
    C23 C22 C21 . . 119.98(17) ?
    C23 C22 H22 . . 120.0 ?
    C21 C22 H22 . . 120.0 ?
    C22 C23 C18 . . 121.44(17) ?
    C22 C23 H23 . . 119.3 ?
    C18 C23 H23 . . 119.3 ?
loop_
    _geom_torsion_atom_site_label_1
    _geom_torsion_atom_site_label_2
    _geom_torsion_atom_site_label_3
    _geom_torsion_atom_site_label_4
    _geom_torsion_site_symmetry_1
    _geom_torsion_site_symmetry_2
    _geom_torsion_site_symmetry_3
    _geom_torsion_site_symmetry_4
    _geom_torsion
    _geom_torsion_publ_flag
    C13 N1 C2 C3 . . . . 178.47(14) ?
    C13 N1 C2 C1 . . . . 0.0(3) ?
    N1 C2 C3 C8 . . . . 164.24(15) ?
    C1 C2 C3 C8 . . . . -17.2(2) ?
    N1 C2 C3 C4 . . . . -15.2(2) ?
    C1 C2 C3 C4 . . . . 163.37(16) ?
    C8 C3 C4 C5 . . . . -0.3(2) ?
    C2 C3 C4 C5 . . . . 179.17(15) ?
    C3 C4 C5 C6 . . . . -0.3(3) ?
    C4 C5 C6 C7 . . . . 0.5(2) ?
    C4 C5 C6 C12 . . . . -179.04(16) ?
    C5 C6 C7 C9 . . . . -179.49(14) ?
    C12 C6 C7 C9 . . . . 0.1(2) ?
    C5 C6 C7 C8 . . . . 0.0(2) ?
    C12 C6 C7 C8 . . . . 179.53(14) ?
    C4 C3 C8 C7 . . . . 0.8(2) ?
    C2 C3 C8 C7 . . . . -178.68(14) ?
    C9 C7 C8 C3 . . . . 178.83(15) ?
    C6 C7 C8 C3 . . . . -0.6(2) ?
    C6 C7 C9 C10 . . . . 0.5(2) ?
    C8 C7 C9 C10 . . . . -178.91(16) ?
    C7 C9 C10 C11 . . . . -0.7(3) ?
    C9 C10 C11 C12 . . . . 0.2(3) ?
    C10 C11 C12 C6 . . . . 0.5(3) ?
    C5 C6 C12 C11 . . . . 178.97(17) ?
    C7 C6 C12 C11 . . . . -0.6(3) ?
    C2 N1 C13 C14 . . . . 149.71(16) ?
    N1 C13 C14 C15 . . . . -15.1(2) ?
    N1 C13 C14 C19 . . . . 166.58(14) ?
    C19 C14 C15 C16 . . . . 0.3(2) ?
    C13 C14 C15 C16 . . . . -177.94(16) ?
    C14 C15 C16 C17 . . . . -1.4(3) ?
    C15 C16 C17 C18 . . . . 1.2(3) ?
    C16 C17 C18 C23 . . . . 178.90(16) ?
    C16 C17 C18 C19 . . . . 0.0(3) ?
    C17 C18 C19 C20 . . . . 179.39(15) ?
    C23 C18 C19 C20 . . . . 0.4(2) ?
    C17 C18 C19 C14 . . . . -1.0(2) ?
    C23 C18 C19 C14 . . . . -179.92(14) ?
    C15 C14 C19 C20 . . . . -179.58(15) ?
    C13 C14 C19 C20 . . . . -1.3(2) ?
    C15 C14 C19 C18 . . . . 0.8(2) ?
    C13 C14 C19 C18 . . . . 179.11(15) ?
    C18 C19 C20 C21 . . . . -0.2(2) ?
    C14 C19 C20 C21 . . . . -179.79(16) ?
    C19 C20 C21 C22 . . . . -0.1(3) ?
    C20 C21 C22 C23 . . . . 0.2(3) ?
    C21 C22 C23 C18 . . . . 0.1(3) ?
    C17 C18 C23 C22 . . . . -179.36(18) ?
    C19 C18 C23 C22 . . . . -0.4(3) ?
loop_
    _geom_hbond_atom_site_label_D
    _geom_hbond_atom_site_label_H
    _geom_hbond_atom_site_label_A
    _geom_hbond_site_symmetry_A
    _geom_hbond_distance_DH
    _geom_hbond_distance_HA
    _geom_hbond_distance_DA
    _geom_hbond_angle_DHA
    C9 H9 Cg1 2_566 0.93 3.00 3.5739(18) 122
    C16 H16 Cg2 2_666 0.93 2.84 3.5147(18) 130
    C17 H17 Cg3 2_666 0.93 2.84 3.5626(19) 135
