# Supplementary material for: [(E)-1-(Naph­thalen-2-yl)ethyl­idene](naph­thalen-1-ylmethyl)amine
Source: Acta Crystallogr Sect E Struct Rep Online. 2012 Oct 20;68(Pt 11):o3143. doi: 10.1107/S1600536812041414 (PMC3515244; doi:10.1107/S1600536812041414)
Supplement: Supplementary file 2 [file e-68-o3143-Isup2.hkl]

# 
# h,k,l, Fc-squared, Fo-squared, sigma(Fo-squared) and status flag 
# 
data_I
_shelx_title 'I in P-1' 
_shelx_refln_list_code          4 
_shelx_F_calc_maximum      131.85 
_exptl_crystal_F_000       328.00 
_reflns_d_resolution_high  0.8341 
 
loop_ 
 _symmetry_equiv_pos_as_xyz 
 'x, y, z' 
 '-x, -y, -z' 
 
_cell_length_a     6.6304 
_cell_length_b     7.7772 
_cell_length_c    16.7587 
_cell_angle_alpha  77.655 
_cell_angle_beta   87.969 
_cell_angle_gamma  85.734 
 
_shelx_F_squared_multiplier     1.000 
 
loop_ 
 _refln_index_h 
 _refln_index_k 
 _refln_index_l 
 _refln_F_squared_calc 
 _refln_F_squared_meas 
 _refln_F_squared_sigma 
 _refln_observed_status 
   2   0   0      179.10      159.22      2.61 o 
   3   0   0      191.77      186.84      2.92 o 
   4   0   0       22.36       24.92      0.82 o 
   5   0   0       29.93       30.56      1.17 o 
   6   0   0       48.89       55.12      1.64 o 
   7   0   0        7.05        5.33      1.34 o 
  -7   1   0        5.73        7.65      2.11 o 
  -6   1   0       23.05       23.37      1.13 o 
  -5   1   0        0.43       -0.09      0.65 o 
  -4   1   0      110.77      118.58      2.04 o 
  -3   1   0     1192.96     1261.25     18.04 o 
  -2   1   0      205.83      193.79      2.94 o 
  -1   1   0     9811.62     8514.86    323.29 o 
   1   1   0     1451.55     1446.17     20.07 o 
   2   1   0      904.02      854.77     16.58 o 
   3   1   0       62.93       62.61      1.29 o 
   4   1   0      235.05      245.73      3.76 o 
   5   1   0      265.76      253.07      4.58 o 
   6   1   0       30.54       33.35      1.40 o 
   7   1   0        8.74        7.70      1.43 o 
  -7   2   0       13.21       13.04      4.23 o 
  -6   2   0       53.63       52.06      2.25 o 
  -5   2   0        6.94        6.00      0.74 o 
  -4   2   0        4.37        4.72      0.54 o 
  -3   2   0      253.16      263.56      5.43 o 
  -2   2   0        4.43        6.31      0.44 o 
  -1   2   0     9134.66     8466.75    268.90 o 
   0   2   0       77.54       75.87      1.33 o 
   1   2   0    10964.96    10552.83    153.32 o 
   2   2   0      672.10      642.08     13.35 o 
   3   2   0        0.67        0.38      0.23 o 
   4   2   0      303.41      300.25      4.52 o 
   5   2   0       93.83       96.20      2.23 o 
   6   2   0        2.10        2.93      0.79 o 
   7   2   0        0.12       -0.74      1.16 o 
  -7   3   0       15.61       12.95      2.09 o 
  -6   3   0       12.61        9.45      1.40 o 
  -5   3   0        2.41        2.79      0.76 o 
  -4   3   0        0.37       -0.13      0.60 o 
  -3   3   0        9.37       10.76      0.82 o 
  -2   3   0     2426.30     2475.49     37.35 o 
  -1   3   0      314.22      285.45      4.14 o 
   0   3   0      162.85      151.72      2.44 o 
   1   3   0     2617.84     2613.86     38.82 o 
   2   3   0        2.61        0.73      0.41 o 
   3   3   0       83.93       76.60      1.43 o 
   4   3   0       93.83       81.79      1.93 o 
   5   3   0        0.14        1.09      0.78 o 
   6   3   0       11.45       13.81      1.05 o 
   7   3   0        3.06        3.71      1.76 o 
  -6   4   0        0.35        2.02      1.60 o 
  -5   4   0       62.54       55.74      1.88 o 
  -4   4   0        1.25        1.36      0.74 o 
  -3   4   0      110.41      106.65      2.21 o 
  -2   4   0        9.64        7.78      0.68 o 
  -1   4   0        0.05        1.37      0.46 o 
   0   4   0       76.00       59.83      1.26 o 
   1   4   0      135.83      124.82      2.05 o 
   2   4   0      520.54      517.69      7.44 o 
   3   4   0      170.27      166.45      2.96 o 
   4   4   0      127.89      128.30      3.22 o 
   5   4   0        0.47        0.52      0.71 o 
   6   4   0       16.80       15.49      1.40 o 
   7   4   0        1.66        1.26      1.55 o 
  -6   5   0        8.44        4.21      1.88 o 
  -5   5   0       12.19        9.60      2.50 o 
  -4   5   0        0.66        0.77      0.74 o 
  -3   5   0       24.34       23.67      1.19 o 
  -2   5   0      107.69      101.39      3.02 o 
  -1   5   0       55.07       57.64      1.42 o 
   0   5   0       56.31       45.86      1.36 o 
   1   5   0       29.07       28.01      1.11 o 
   2   5   0      408.04      422.66      7.08 o 
   3   5   0        2.63        2.62      0.72 o 
   4   5   0        3.13        2.76      0.91 o 
   5   5   0      120.94      121.81      3.80 o 
   6   5   0        2.33        3.26      1.44 o 
  -5   6   0        1.54        1.47      2.04 o 
  -4   6   0        1.75        2.62      1.23 o 
  -3   6   0       21.79       19.13      1.15 o 
  -2   6   0        3.91        3.01      0.97 o 
  -1   6   0      112.34      112.89      2.32 o 
   0   6   0       22.64       21.89      1.18 o 
   1   6   0        1.33        1.19      0.56 o 
   2   6   0       85.07       76.37      2.03 o 
   3   6   0        6.53        9.86      0.86 o 
   4   6   0       22.89       25.01      1.35 o 
   5   6   0        3.31        2.90      1.37 o 
   6   6   0        9.67        5.88      1.90 o 
  -4   7   0       31.59       26.36      2.74 o 
  -3   7   0        0.50       -1.14      1.14 o 
  -2   7   0       16.69       15.54      2.09 o 
  -1   7   0       24.66       21.94      1.16 o 
   0   7   0       22.45       21.27      2.19 o 
   1   7   0       12.51       12.93      1.07 o 
   2   7   0        8.40        7.49      1.04 o 
   3   7   0       17.64        9.30      1.99 o 
   4   7   0      111.89      104.21      5.09 o 
   5   7   0        1.42       -1.29      1.67 o 
  -3   8   0        2.75        1.74      4.15 o 
  -2   8   0        0.01       -0.71      1.65 o 
  -1   8   0        5.15        5.47      1.87 o 
   0   8   0       16.63       16.04      1.84 o 
   1   8   0        4.64        4.36      1.49 o 
   2   8   0        1.27        2.83      1.53 o 
   4   8   0        0.09       -1.80      1.80 o 
   0   9   0        2.47        1.71      1.94 o 
   1   9   0        0.01       -1.44      1.44 o 
  -4  -8   1        2.59        5.79      3.13 o 
  -3  -8   1        3.54        1.54      4.23 o 
  -2  -8   1        2.51        3.73      1.63 o 
  -1  -8   1        0.07       -1.80      2.01 o 
   0  -8   1       12.55       12.58      1.77 o 
   1  -8   1        0.97        1.08      1.76 o 
   2  -8   1        2.87        1.71      1.82 o 
   3  -8   1        9.01        9.52      2.35 o 
  -5  -7   1        1.07       -0.90      1.35 o 
  -4  -7   1        0.03        0.10      1.82 o 
  -3  -7   1        5.89        7.09      1.05 o 
  -2  -7   1       14.29       12.44      1.36 o 
  -1  -7   1        1.10        1.43      0.88 o 
   0  -7   1        0.41        1.10      1.10 o 
   1  -7   1        0.63        0.21      0.84 o 
   2  -7   1        0.39       -1.54      1.54 o 
   3  -7   1        0.28       -0.97      1.58 o 
   4  -7   1        1.94        1.88      1.66 o 
  -6  -6   1        6.03        5.30      3.62 o 
  -5  -6   1        0.09       -1.28      1.28 o 
  -4  -6   1       33.07       30.94      1.85 o 
  -3  -6   1      163.82      160.16      3.31 o 
  -2  -6   1        0.99        0.75      0.57 o 
  -1  -6   1        9.02        9.60      0.95 o 
   0  -6   1       38.13       39.58      1.42 o 
   1  -6   1        2.46        2.29      0.64 o 
   2  -6   1        9.30        8.65      1.04 o 
   3  -6   1        1.25        0.63      0.78 o 
   4  -6   1       11.72       12.54      2.03 o 
   5  -6   1       13.84       12.72      2.03 o 
  -6  -5   1        6.83       10.34      1.68 o 
  -5  -5   1        1.38        1.97      1.03 o 
  -4  -5   1      135.92      128.52      2.93 o 
  -3  -5   1        1.06        1.31      0.71 o 
  -2  -5   1        7.30        4.97      0.69 o 
  -1  -5   1        0.18       -0.14      0.58 o 
   0  -5   1       53.87       47.12      1.13 o 
   1  -5   1        5.08        4.00      0.54 o 
   2  -5   1      102.15      100.14      2.56 o 
   3  -5   1        7.26        6.47      1.06 o 
   4  -5   1       15.64       12.62      1.00 o 
   5  -5   1        7.54        8.01      1.84 o 
   6  -5   1        6.95        6.62      2.58 o 
  -7  -4   1        4.81        5.15      1.84 o 
  -6  -4   1        6.67        5.23      1.49 o 
  -5  -4   1      128.55      124.63      3.12 o 
  -4  -4   1      219.89      214.19      3.88 o 
  -3  -4   1        0.76       -0.21      0.60 o 
  -2  -4   1      341.23      307.98      4.92 o 
  -1  -4   1       83.60       75.64      1.61 o 
   0  -4   1       16.45       16.25      0.60 o 
   1  -4   1      620.68      654.04      9.86 o 
   2  -4   1       20.91       19.69      0.88 o 
   3  -4   1       11.12        8.81      0.70 o 
   4  -4   1        1.41        0.49      0.74 o 
   5  -4   1        3.66        2.96      0.83 o 
   6  -4   1        0.89        4.26      2.11 o 
  -7  -3   1        0.98        2.91      1.69 o 
  -6  -3   1       11.72       11.35      1.25 o 
  -5  -3   1      359.11      345.28      7.91 o 
  -4  -3   1        0.00       -0.17      0.57 o 
  -3  -3   1        1.51        0.48      0.48 o 
  -2  -3   1      252.87      269.08      4.00 o 
  -1  -3   1       47.29       49.19      1.04 o 
   0  -3   1       29.55       25.71      0.65 o 
   1  -3   1        1.29        1.42      0.37 o 
   2  -3   1       23.36       22.27      1.08 o 
   3  -3   1       81.75       91.56      1.88 o 
   4  -3   1        4.24        5.12      0.59 o 
   5  -3   1        0.12        0.16      0.72 o 
   6  -3   1       34.27       27.69      2.38 o 
   7  -3   1        0.67       -1.19      1.72 o 
  -7  -2   1        0.44        0.85      1.20 o 
  -6  -2   1      150.88      157.02      3.39 o 
  -5  -2   1       43.00       43.02      1.45 o 
  -4  -2   1       14.23       14.53      0.85 o 
  -3  -2   1      362.82      337.08      5.09 o 
  -2  -2   1       43.99       48.99      1.04 o 
  -1  -2   1      429.57      397.43      7.36 o 
   0  -2   1     2244.10     2305.94     33.93 o 
   1  -2   1      223.08      200.23      3.23 o 
   2  -2   1      702.56      713.75     10.98 o 
   3  -2   1      241.84      271.47      4.25 o 
   4  -2   1        9.45        9.20      0.61 o 
   5  -2   1       88.62       83.30      2.44 o 
   6  -2   1        9.96        8.89      0.83 o 
   7  -2   1       11.09        7.03      1.82 o 
  -7  -1   1        7.81        9.42      1.53 o 
  -6  -1   1      201.37      210.79      4.65 o 
  -5  -1   1        0.09        0.05      0.62 o 
  -4  -1   1        3.87        4.26      0.58 o 
  -3  -1   1        0.00        0.00      0.36 o 
  -2  -1   1       46.44       47.33      1.04 o 
  -1  -1   1     5363.05     4716.28     74.70 o 
   1  -1   1     1319.25     1258.95     19.20 o 
   2  -1   1      591.53      598.77      8.74 o 
   3  -1   1      141.80      148.65      2.31 o 
   4  -1   1      121.39      143.45      2.35 o 
   5  -1   1        1.54        0.90      0.63 o 
   6  -1   1        9.69        6.40      0.79 o 
   7  -1   1       32.92       29.15      2.39 o 
  -7   0   1       35.47       33.07      2.18 o 
  -6   0   1        9.82        8.08      1.27 o 
  -5   0   1        3.95        3.19      0.69 o 
  -4   0   1        0.01        0.17      0.45 o 
  -3   0   1       16.38       14.61      0.63 o 
  -2   0   1      537.55      525.51      7.58 o 
   2   0   1      320.26      277.91      3.97 o 
   3   0   1      637.38      656.01      9.17 o 
   4   0   1       55.07       63.98      1.43 o 
   5   0   1       12.55       13.69      0.92 o 
   6   0   1       55.59       53.77      1.59 o 
   7   0   1        0.87        1.18      1.21 o 
  -7   1   1       49.60       51.71      2.58 o 
  -6   1   1        7.83        9.39      1.38 o 
  -5   1   1        0.00       -0.65      0.65 o 
  -4   1   1       42.74       45.29      1.14 o 
  -3   1   1        6.24        5.38      0.48 o 
  -2   1   1      307.05      319.76      5.02 o 
  -1   1   1     1886.41     1687.92     30.81 o 
   1   1   1     4316.91     4190.16     84.19 o 
   2   1   1       38.16       40.89      0.84 o 
   3   1   1      442.20      450.90      6.42 o 
   4   1   1      241.89      259.98      3.93 o 
   5   1   1       12.42       14.89      0.92 o 
   6   1   1       17.36       13.90      1.00 o 
   7   1   1        0.03        0.19      1.23 o 
  -7   2   1        0.42       -0.32      2.11 o 
  -6   2   1        7.07        6.58      1.21 o 
  -5   2   1        4.79        5.40      0.79 o 
  -4   2   1        0.74        0.01      0.51 o 
  -3   2   1       11.61        6.87      0.55 o 
  -2   2   1      179.32      172.17      3.11 o 
  -1   2   1      365.08      374.74      7.93 o 
   0   2   1    17383.29    15656.53    642.23 o 
   1   2   1     3997.83     3805.02     53.98 o 
   2   2   1      171.44      155.52      2.36 o 
   3   2   1      209.94      201.47      3.08 o 
   4   2   1        4.86        5.61      0.54 o 
   5   2   1        8.80        7.83      0.83 o 
   6   2   1       15.33       16.07      1.05 o 
   7   2   1        7.23        7.74      1.42 o 
  -7   3   1        2.43        4.13      2.04 o 
  -6   3   1        0.01       -1.15      1.16 o 
  -5   3   1        0.40       -0.72      0.72 o 
  -4   3   1        0.00        0.27      0.65 o 
  -3   3   1       37.67       44.74      1.21 o 
  -2   3   1      214.87      239.01      4.06 o 
  -1   3   1     1591.89     1583.69     23.04 o 
   0   3   1      150.16      138.15      2.06 o 
   1   3   1      153.92      161.65      2.57 o 
   2   3   1     1244.24     1211.76     17.77 o 
   3   3   1       80.36       76.79      1.50 o 
   4   3   1       62.26       65.66      1.56 o 
   5   3   1      439.41      440.09      7.88 o 
   6   3   1        6.02        8.33      0.92 o 
   7   3   1        0.52        2.85      3.37 o 
  -6   4   1        4.53        0.61      2.07 o 
  -5   4   1        7.04        7.14      0.96 o 
  -4   4   1        0.00        0.13      0.75 o 
  -3   4   1      104.20       99.25      2.10 o 
  -2   4   1      221.96      201.65      3.35 o 
  -1   4   1     1935.85     1992.94     28.98 o 
   0   4   1      123.77      112.56      1.89 o 
   1   4   1     1584.14     1675.08     24.67 o 
   2   4   1     1495.07     1463.27     20.26 o 
   3   4   1        1.11        1.78      0.65 o 
   4   4   1      335.78      311.90      5.32 o 
   5   4   1       28.48       32.01      1.28 o 
   6   4   1        1.17        1.14      0.94 o 
   7   4   1        0.33       -1.77      2.58 o 
  -6   5   1        3.94        4.28      2.82 o 
  -5   5   1        0.03       -1.11      1.11 o 
  -4   5   1        0.33       -0.01      0.75 o 
  -3   5   1        0.08        1.39      0.75 o 
  -2   5   1      689.37      692.44     11.87 o 
  -1   5   1        8.27       11.46      0.89 o 
   0   5   1       10.88       10.58      0.84 o 
   1   5   1      337.07      335.69      5.37 o 
   2   5   1       11.33       13.45      0.81 o 
   3   5   1       95.59       87.54      1.96 o 
   4   5   1      306.69      312.21      6.39 o 
   5   5   1        0.80        0.23      0.78 o 
   6   5   1       20.35       18.09      2.35 o 
  -5   6   1        9.12        7.86      1.96 o 
  -4   6   1        1.34        1.44      1.17 o 
  -3   6   1       62.05       50.77      2.02 o 
  -2   6   1       47.52       49.28      1.86 o 
  -1   6   1        1.23        0.50      0.60 o 
   0   6   1      106.04      109.35      2.42 o 
   1   6   1       21.97       24.59      1.58 o 
   2   6   1      123.76      116.51      2.84 o 
   3   6   1      724.41      690.93     13.34 o 
   4   6   1       35.28       37.80      1.74 o 
   5   6   1        6.28        4.00      1.43 o 
   6   6   1        3.88        1.88      1.38 o 
  -4   7   1        0.05        0.96      1.65 o 
  -3   7   1       52.10       42.20      2.38 o 
  -2   7   1       11.94        9.97      1.94 o 
  -1   7   1       13.59       12.57      0.96 o 
   0   7   1       69.07       66.64      3.39 o 
   1   7   1        9.29        7.77      1.27 o 
   2   7   1      152.13      154.97      3.40 o 
   3   7   1       11.76       19.78      2.41 o 
   4   7   1        5.29        5.48      2.05 o 
   5   7   1        0.15        1.42      1.44 o 
  -3   8   1       25.96       26.32      2.65 o 
  -2   8   1        0.01       -1.76      1.76 o 
  -1   8   1        6.32        5.91      1.71 o 
   0   8   1        5.64        4.50      2.19 o 
   1   8   1        4.36        4.47      1.52 o 
   2   8   1       27.73       34.46      2.35 o 
   3   8   1        8.28       12.15      2.43 o 
   4   8   1       19.66       18.71      2.60 o 
  -1   9   1        2.01       -1.41      2.19 o 
   0   9   1        2.17       -0.40      1.75 o 
   1   9   1       37.22       35.44      3.04 o 
   2   9   1        8.97       11.02      2.43 o 
  -3  -8   2        1.31        2.51      1.99 o 
  -2  -8   2        1.23        1.65      1.45 o 
  -1  -8   2        1.61        4.76      1.53 o 
   0  -8   2        0.79        1.28      1.44 o 
   1  -8   2        9.25        6.29      1.87 o 
   2  -8   2        4.31        4.13      1.87 o 
  -5  -7   2        0.01        0.47      1.44 o 
  -4  -7   2        1.19        0.39      1.77 o 
  -3  -7   2        1.17        1.25      1.33 o 
  -2  -7   2        1.18        1.69      1.16 o 
  -1  -7   2        0.29       -0.15      0.85 o 
   0  -7   2        4.74        5.25      0.91 o 
   1  -7   2       29.31       25.10      1.60 o 
   2  -7   2        0.12       -0.75      1.80 o 
   3  -7   2        0.15       -2.19      2.27 o 
   4  -7   2        1.80        2.38      1.71 o 
  -6  -6   2        0.00       -1.55      2.87 o 
  -5  -6   2        0.05       -1.31      1.35 o 
  -4  -6   2        5.49        5.32      1.38 o 
  -3  -6   2        4.31        3.12      0.69 o 
  -2  -6   2        3.35        4.04      0.68 o 
  -1  -6   2        0.00       -0.61      0.81 o 
   0  -6   2      120.16      121.99      2.64 o 
   1  -6   2        2.05        2.62      0.65 o 
   2  -6   2        4.48        4.70      0.78 o 
   3  -6   2        0.06        0.38      0.71 o 
   4  -6   2        5.40        3.65      1.60 o 
   5  -6   2        4.97        5.55      1.76 o 
  -6  -5   2        0.00       -0.02      1.28 o 
  -5  -5   2        2.41        1.08      1.08 o 
  -4  -5   2        0.69       -0.77      0.77 o 
  -3  -5   2        1.23        0.48      0.49 o 
  -2  -5   2        1.45        1.44      0.57 o 
  -1  -5   2       17.61       18.72      1.69 o 
   0  -5   2       97.42       87.25      1.66 o 
   1  -5   2        0.05       -0.48      0.48 o 
   2  -5   2        0.21        0.96      0.85 o 
   3  -5   2        3.09        3.01      0.77 o 
   4  -5   2        3.01        1.54      0.76 o 
   5  -5   2        1.12       -1.04      1.54 o 
   6  -5   2        4.08        1.25      2.35 o 
  -7  -4   2        0.10       -0.42      3.99 o 
  -6  -4   2        7.41        8.53      2.74 o 
  -5  -4   2       19.52       21.27      1.46 o 
  -4  -4   2        4.57        4.44      0.78 o 
  -3  -4   2        0.01       -0.52      0.58 o 
  -2  -4   2        7.35        7.53      0.61 o 
  -1  -4   2      424.06      461.27      7.54 o 
   0  -4   2        3.81        3.57      0.44 o 
   1  -4   2       17.33       16.66      0.72 o 
   2  -4   2        1.46        2.21      0.61 o 
   3  -4   2       14.50       11.85      0.73 o 
   4  -4   2        1.21        1.49      0.74 o 
   5  -4   2       51.07       49.76      2.31 o 
   6  -4   2        0.00        0.43      1.60 o 
  -7  -3   2        3.15        2.11      1.69 o 
  -6  -3   2       11.09        9.50      1.43 o 
  -5  -3   2        0.15       -0.29      0.76 o 
  -4  -3   2       11.97       10.52      0.78 o 
  -3  -3   2       10.60       10.54      0.77 o 
  -2  -3   2      111.52      110.96      2.09 o 
  -1  -3   2      103.72      100.71      1.71 o 
   0  -3   2       20.85       18.14      0.55 o 
   1  -3   2       16.06       18.15      0.65 o 
   2  -3   2        1.44        2.59      0.46 o 
   3  -3   2       19.68       19.87      0.80 o 
   4  -3   2       66.83       68.10      1.74 o 
   5  -3   2        1.12        0.88      0.65 o 
   6  -3   2        7.39       10.33      1.87 o 
   7  -3   2        0.01       -1.54      1.54 o 
  -7  -2   2        0.16        0.84      1.54 o 
  -6  -2   2       13.34       12.45      1.35 o 
  -5  -2   2      175.93      168.73      3.49 o 
  -4  -2   2        7.92        9.20      0.89 o 
  -3  -2   2       68.18       67.16      1.39 o 
  -2  -2   2       92.99      104.59      1.92 o 
  -1  -2   2       61.37       56.05      1.23 o 
   0  -2   2     1356.38     1330.26     18.78 o 
   1  -2   2       42.11       49.42      1.03 o 
   2  -2   2       56.59       63.01      1.30 o 
   3  -2   2        3.48        1.89      0.43 o 
   4  -2   2       70.75       72.09      1.42 o 
   5  -2   2        0.59        0.48      0.62 o 
   6  -2   2        4.84        3.72      0.86 o 
   7  -2   2        4.53        1.03      1.54 o 
  -7  -1   2        4.46        5.01      2.58 o 
  -6  -1   2       17.40       16.94      1.12 o 
  -5  -1   2       54.20       52.43      1.63 o 
  -4  -1   2        0.52        0.50      0.52 o 
  -3  -1   2       59.68       64.27      1.29 o 
  -2  -1   2       14.83       13.43      0.51 o 
  -1  -1   2       32.82       30.73      0.79 o 
   0  -1   2      177.49      169.49      2.61 o 
   1  -1   2       15.59       13.99      0.59 o 
   2  -1   2       37.76       36.46      0.73 o 
   3  -1   2        9.47        9.18      0.47 o 
   4  -1   2        0.23        1.13      0.44 o 
   5  -1   2        0.81        1.52      0.59 o 
   6  -1   2       13.92       11.30      0.87 o 
   7  -1   2        1.06       -0.23      1.08 o 
  -7   0   2        0.01        0.36      1.19 o 
  -6   0   2      146.63      152.95      3.30 o 
  -5   0   2        2.88        1.02      0.47 o 
  -4   0   2        6.75        7.67      0.57 o 
  -3   0   2       43.30       37.10      0.91 o 
  -2   0   2      671.14      657.15      9.48 o 
  -1   0   2      798.20      737.63     12.89 o 
   1   0   2      905.60      845.22     11.35 o 
   2   0   2      306.68      310.48      4.26 o 
   3   0   2      772.56      797.38     11.07 o 
   4   0   2       17.50       20.99      0.72 o 
   5   0   2       16.50       14.67      0.79 o 
   6   0   2       20.20       18.56      1.02 o 
   7   0   2       19.24       21.67      2.15 o 
  -7   1   2       23.79       25.37      2.44 o 
  -6   1   2       80.54       87.07      2.15 o 
  -5   1   2        3.31        2.73      0.73 o 
  -4   1   2        4.24        5.72      0.71 o 
  -3   1   2       20.11       19.03      0.85 o 
  -2   1   2       79.67       69.81      1.34 o 
  -1   1   2     2314.38     2129.73     51.25 o 
   1   1   2      276.31      247.99      3.39 o 
   2   1   2       33.62       38.30      0.76 o 
   3   1   2       66.10       69.53      1.27 o 
   4   1   2       59.69       66.20      1.34 o 
   5   1   2       14.10       16.37      0.85 o 
   6   1   2        5.24        5.04      0.79 o 
   7   1   2        3.54        3.74      2.07 o 
  -7   2   2       41.57       46.03      4.70 o 
  -6   2   2        1.95        1.12      0.99 o 
  -5   2   2       11.74       12.46      0.96 o 
  -4   2   2        1.25        0.22      0.46 o 
  -3   2   2       47.55       36.91      1.14 o 
  -2   2   2        3.00        4.59      0.44 o 
  -1   2   2     3182.19     3080.71     46.73 o 
   0   2   2      511.27      501.34      6.73 o 
   1   2   2      451.56      442.03      5.70 o 
   2   2   2       11.56       11.44      0.43 o 
   3   2   2      172.11      173.68      2.69 o 
   4   2   2      177.16      171.86      2.78 o 
   5   2   2        9.31        9.18      0.81 o 
   6   2   2        2.48        1.12      0.71 o 
   7   2   2       14.59       12.42      1.60 o 
  -7   3   2       20.09       30.21      2.71 o 
  -6   3   2        0.38        0.20      1.17 o 
  -5   3   2        1.41        0.64      0.77 o 
  -4   3   2       10.27       10.84      0.86 o 
  -3   3   2       16.64       17.76      0.87 o 
  -2   3   2     1089.11     1023.18     17.05 o 
  -1   3   2      312.28      336.63      4.84 o 
   0   3   2       27.41       25.75      0.74 o 
   1   3   2      265.51      288.19      4.31 o 
   2   3   2        3.14        3.92      0.43 o 
   3   3   2       11.90        8.29      0.52 o 
   4   3   2       18.88       24.20      0.86 o 
   5   3   2        0.02        0.30      0.69 o 
   6   3   2       12.41       10.28      0.93 o 
   7   3   2        0.96        3.94      1.65 o 
  -6   4   2        0.08        0.04      1.24 o 
  -5   4   2        2.42        2.71      0.87 o 
  -4   4   2        1.40        0.92      0.77 o 
  -3   4   2        7.67        7.50      0.62 o 
  -2   4   2      702.71      673.08     10.81 o 
  -1   4   2       30.75       35.90      0.99 o 
   0   4   2       13.31       13.88      0.67 o 
   1   4   2      389.58      418.08      6.21 o 
   2   4   2      108.92      103.46      1.90 o 
   3   4   2       33.81       34.21      1.11 o 
   4   4   2        9.94        8.82      0.85 o 
   5   4   2       16.54       15.06      0.97 o 
   6   4   2        0.31        0.56      0.87 o 
   7   4   2        0.20        0.06      1.54 o 
  -6   5   2        0.01        1.82      1.69 o 
  -5   5   2        0.09       -0.67      1.82 o 
  -4   5   2        1.11        0.35      0.78 o 
  -3   5   2      182.07      174.99      3.38 o 
  -2   5   2       73.25       85.57      2.19 o 
  -1   5   2       18.78       24.28      1.25 o 
   0   5   2       10.33       12.10      0.73 o 
   1   5   2        3.52        4.90      0.63 o 
   2   5   2      183.03      176.24      3.68 o 
   3   5   2        6.14        4.54      0.69 o 
   4   5   2        8.00        9.13      1.22 o 
   5   5   2       51.16       54.20      1.76 o 
   6   5   2        2.44        1.65      1.11 o 
  -5   6   2        1.89       -1.51      1.65 o 
  -4   6   2       14.73       10.01      1.77 o 
  -3   6   2       83.95       74.24      4.14 o 
  -2   6   2       51.24       47.04      1.77 o 
  -1   6   2       20.06       18.35      1.45 o 
   0   6   2       21.51       23.01      1.05 o 
   1   6   2       12.85       13.63      0.91 o 
   2   6   2      132.02      131.78      3.07 o 
   3   6   2       12.83       15.19      1.37 o 
   4   6   2       11.86       11.89      1.04 o 
   5   6   2        2.48        1.81      1.27 o 
   6   6   2        3.73        3.72      2.35 o 
  -4   7   2       22.27       21.45      3.44 o 
  -3   7   2        1.81        3.44      1.69 o 
  -2   7   2       22.88       21.61      2.32 o 
  -1   7   2        9.80        9.27      0.75 o 
   0   7   2        0.56        0.47      0.84 o 
   1   7   2        7.16        6.25      0.97 o 
   2   7   2       41.61       42.90      1.60 o 
   3   7   2       13.70        8.31      2.48 o 
   4   7   2       84.09       83.76      5.95 o 
   5   7   2        4.35        5.63      1.56 o 
  -3   8   2        9.15        8.44      2.05 o 
  -2   8   2        2.28        2.32      1.82 o 
  -1   8   2        0.87       -0.47      1.43 o 
   0   8   2        2.83        2.52      1.41 o 
   1   8   2        4.72        4.29      1.48 o 
   2   8   2       12.29       12.90      1.74 o 
   3   8   2      169.29      161.28      6.48 o 
   4   8   2        3.46        5.24      2.10 o 
  -1   9   2        0.00       -1.71      1.71 o 
   0   9   2        8.68        6.36      2.35 o 
   1   9   2       11.41       11.96      1.84 o 
   2   9   2       20.34       26.62      3.76 o 
  -3  -8   3        0.23       -0.16      2.51 o 
  -2  -8   3        0.24       -0.54      2.27 o 
  -1  -8   3        0.46        2.32      2.32 o 
   0  -8   3        7.90        6.26      1.99 o 
   1  -8   3        2.13        0.17      2.19 o 
   2  -8   3        0.16        1.10      1.76 o 
  -4  -7   3        1.47        1.29      1.71 o 
  -3  -7   3        0.11        0.21      0.93 o 
  -2  -7   3        0.01        0.34      1.22 o 
  -1  -7   3        8.15        6.93      1.25 o 
   0  -7   3        9.96        9.79      1.05 o 
   1  -7   3        0.15       -0.24      1.22 o 
   2  -7   3        3.01        2.03      1.69 o 
   3  -7   3        0.04       -1.36      1.50 o 
   4  -7   3        0.62       -0.47      2.35 o 
  -5  -6   3        0.47       -0.22      1.86 o 
  -4  -6   3        1.40        0.85      0.93 o 
  -3  -6   3       13.02       13.87      1.07 o 
  -2  -6   3        4.22        4.97      0.98 o 
  -1  -6   3       16.13       15.20      1.07 o 
   0  -6   3        7.09        7.51      0.88 o 
   1  -6   3        9.30        8.93      0.78 o 
   2  -6   3        1.18        0.52      0.71 o 
   3  -6   3        0.60        0.11      1.01 o 
   4  -6   3        0.46        1.08      1.54 o 
   5  -6   3        6.39        6.97      1.76 o 
  -6  -5   3        1.01        0.26      1.75 o 
  -5  -5   3        6.24        6.03      1.38 o 
  -4  -5   3        0.63        0.02      0.50 o 
  -3  -5   3       16.60       15.65      0.86 o 
  -2  -5   3        0.11       -0.17      0.54 o 
  -1  -5   3       46.01       46.82      1.60 o 
   0  -5   3        2.27        2.38      0.56 o 
   1  -5   3       20.31       21.30      0.83 o 
   2  -5   3        4.20        5.68      0.95 o 
   3  -5   3        0.25       -0.48      0.69 o 
   4  -5   3        0.13        1.00      0.96 o 
   5  -5   3        0.09        1.11      1.54 o 
  -7  -4   3        0.83       -0.47      2.43 o 
  -6  -4   3       12.31       10.70      1.96 o 
  -5  -4   3        1.33        1.63      0.84 o 
  -4  -4   3        0.73       -0.07      0.72 o 
  -3  -4   3       43.09       40.86      1.38 o 
  -2  -4   3      188.33      190.07      3.11 o 
  -1  -4   3        0.71        0.45      0.52 o 
   0  -4   3      255.62      255.26      3.80 o 
   1  -4   3        0.05        0.61      0.45 o 
   2  -4   3       16.11       19.73      0.87 o 
   3  -4   3        2.32        2.98      0.61 o 
   4  -4   3        1.87        2.52      0.76 o 
   5  -4   3       11.32       12.99      1.19 o 
   6  -4   3        0.02       -0.18      1.49 o 
  -7  -3   3        0.97       -2.29      2.82 o 
  -6  -3   3        1.99        1.25      1.16 o 
  -5  -3   3        0.00        0.06      0.73 o 
  -4  -3   3       31.90       32.78      1.34 o 
  -3  -3   3        0.00        0.34      0.41 o 
  -2  -3   3        0.04        0.48      0.48 o 
  -1  -3   3      169.28      164.96      2.60 o 
   0  -3   3       45.31       38.54      0.91 o 
   1  -3   3        3.10        2.51      0.50 o 
   2  -3   3       29.80       26.50      0.80 o 
   3  -3   3        0.05       -0.48      0.49 o 
   4  -3   3        1.64        1.67      0.63 o 
   5  -3   3       49.66       47.22      1.73 o 
   6  -3   3        6.86        6.71      1.30 o 
   7  -3   3        1.85        2.82      2.19 o 
  -7  -2   3        0.05       -0.63      1.54 o 
  -6  -2   3        3.32        2.91      0.84 o 
  -5  -2   3       87.89       88.80      2.45 o 
  -4  -2   3       22.38       22.12      1.46 o 
  -3  -2   3       66.24       74.78      1.67 o 
  -2  -2   3       71.93       73.71      1.39 o 
  -1  -2   3      241.24      265.28      4.18 o 
   0  -2   3       16.71       19.03      0.54 o 
   1  -2   3       52.69       48.76      0.99 o 
   2  -2   3       80.68       66.78      1.31 o 
   3  -2   3       39.60       37.41      1.01 o 
   4  -2   3       76.17       75.05      1.46 o 
   5  -2   3       11.36       12.77      0.77 o 
   6  -2   3        1.21        0.67      0.76 o 
   7  -2   3        0.51       -0.96      1.08 o 
  -7  -1   3        1.82        1.60      1.62 o 
  -6  -1   3       23.05       23.55      1.52 o 
  -5  -1   3        7.81        8.76      0.82 o 
  -4  -1   3        4.29        6.44      0.64 o 
  -3  -1   3        2.78        3.45      0.45 o 
  -2  -1   3      382.42      385.20      6.05 o 
  -1  -1   3      730.91      670.78      9.63 o 
   0  -1   3        7.92        9.43      0.38 o 
   1  -1   3      632.08      621.10      9.42 o 
   2  -1   3       44.14       46.07      0.81 o 
   3  -1   3        0.17        0.36      0.34 o 
   4  -1   3      226.82      257.65      3.85 o 
   5  -1   3        1.37        2.10      0.60 o 
   6  -1   3        1.39        0.27      0.60 o 
   7  -1   3        0.38       -0.74      1.08 o 
  -7   0   3       18.27       19.71      2.27 o 
  -6   0   3       33.48       29.83      1.46 o 
  -5   0   3       22.96       23.00      1.09 o 
  -4   0   3       58.60       54.88      1.79 o 
  -3   0   3      164.18      154.78      2.55 o 
  -2   0   3      113.95      114.82      1.98 o 
  -1   0   3      167.65      147.81      2.36 o 
   0   0   3      500.93      467.86      8.07 o 
   1   0   3     1396.47     1336.19     36.02 o 
   2   0   3        2.48        2.63      0.26 o 
   3   0   3      129.48      130.02      1.97 o 
   4   0   3      229.57      238.18      3.58 o 
   5   0   3        9.56        9.72      0.70 o 
   6   0   3        6.88        7.09      0.76 o 
   7   0   3        9.61       12.14      1.90 o 
  -7   1   3       20.33       21.82      7.12 o 
  -6   1   3        0.02        0.56      0.73 o 
  -5   1   3        0.00       -0.40      0.40 o 
  -4   1   3        0.40        1.62      0.55 o 
  -3   1   3       80.51       92.18      1.67 o 
  -2   1   3        9.91       11.61      0.48 o 
  -1   1   3       43.15       40.35      0.86 o 
   0   1   3        0.13        0.69      0.17 o 
   1   1   3      155.46      153.17      2.02 o 
   2   1   3       71.65       68.67      1.05 o 
   3   1   3      630.42      700.07      9.48 o 
   4   1   3        0.03        0.06      0.40 o 
   5   1   3        0.33        0.23      0.56 o 
   6   1   3        5.65        5.76      0.79 o 
   7   1   3        1.03       -0.53      1.14 o 
  -7   2   3        0.53        1.61      1.69 o 
  -6   2   3       15.00       16.71      2.31 o 
  -5   2   3       21.07       20.58      2.19 o 
  -4   2   3        1.04       -0.57      0.57 o 
  -3   2   3      124.94      118.51      2.20 o 
  -2   2   3       47.43       41.98      1.02 o 
  -1   2   3      189.44      184.33      3.29 o 
   0   2   3     1439.79     1338.40     17.21 o 
   1   2   3      409.58      398.40      5.46 o 
   2   2   3      485.27      489.27      6.33 o 
   3   2   3      475.89      500.19      6.56 o 
   4   2   3        9.36        8.99      0.58 o 
   5   2   3        0.66        0.63      0.63 o 
   6   2   3        1.30        0.20      0.69 o 
   7   2   3        0.02        0.84      1.20 o 
  -7   3   3        2.28        4.62      1.77 o 
  -6   3   3        2.93        1.96      1.27 o 
  -5   3   3        0.63        0.55      0.80 o 
  -4   3   3       30.06       33.67      1.42 o 
  -3   3   3        8.99        9.54      0.75 o 
  -2   3   3        2.21        3.05      0.52 o 
  -1   3   3       37.87       35.35      0.87 o 
   0   3   3       13.86       15.17      0.48 o 
   1   3   3       29.67       28.68      0.78 o 
   2   3   3      385.64      410.12      5.68 o 
   3   3   3        7.05        8.50      0.52 o 
   4   3   3        4.44        4.81      0.55 o 
   5   3   3        0.00        0.46      0.67 o 
   6   3   3        0.09       -0.34      0.63 o 
   7   3   3        1.16        0.58      1.49 o 
  -6   4   3        0.33        0.17      1.60 o 
  -5   4   3        1.79        1.90      0.92 o 
  -4   4   3       14.81       11.82      1.09 o 
  -3   4   3        0.03       -0.08      0.62 o 
  -2   4   3       96.66       90.06      2.13 o 
  -1   4   3       67.32       80.29      1.52 o 
   0   4   3       55.81       49.07      1.15 o 
   1   4   3      378.10      362.25      5.80 o 
   2   4   3       26.05       26.40      0.82 o 
   3   4   3        0.40        0.67      0.50 o 
   4   4   3       53.14       55.74      1.67 o 
   5   4   3        1.35        1.08      0.67 o 
   6   4   3        0.12        0.44      1.08 o 
   7   4   3        0.02        0.01      2.90 o 
  -6   5   3        0.17       -1.16      1.65 o 
  -5   5   3        1.84        2.23      1.45 o 
  -4   5   3        0.71        1.06      0.70 o 
  -3   5   3        8.40        8.00      0.91 o 
  -2   5   3       89.25       84.64      1.99 o 
  -1   5   3        4.27        6.74      0.71 o 
   0   5   3       32.68       35.14      1.07 o 
   1   5   3       13.43       17.64      0.85 o 
   2   5   3        1.05        1.37      0.58 o 
   3   5   3       11.65       10.87      0.88 o 
   4   5   3        0.85        1.14      0.77 o 
   5   5   3        4.38        5.10      0.86 o 
   6   5   3        4.42        1.99      1.09 o 
  -5   6   3        1.96        2.47      2.04 o 
  -4   6   3        4.08        3.13      1.37 o 
  -3   6   3       30.79       26.90      1.63 o 
  -2   6   3      111.17      109.59      2.91 o 
  -1   6   3        0.03       -0.69      0.69 o 
   0   6   3        3.79        2.22      0.69 o 
   1   6   3        1.59        2.09      0.70 o 
   2   6   3        6.00        5.52      0.96 o 
   3   6   3       42.83       42.70      1.73 o 
   4   6   3        2.85        3.50      0.86 o 
   5   6   3       12.12       12.93      1.49 o 
   6   6   3        1.84        5.69      1.80 o 
  -4   7   3        2.78        1.57      2.51 o 
  -3   7   3       56.19       51.50      5.24 o 
  -2   7   3        5.16        4.81      1.35 o 
  -1   7   3        4.28        4.38      0.99 o 
   0   7   3        1.43        2.48      0.87 o 
   1   7   3        5.28        6.15      0.96 o 
   2   7   3        6.09        7.78      1.08 o 
   3   7   3        1.33        2.18      1.11 o 
   4   7   3        4.80        6.68      1.46 o 
   5   7   3        0.59       -0.61      1.29 o 
  -3   8   3       19.10       18.03      2.66 o 
  -2   8   3        2.92        3.68      2.11 o 
  -1   8   3        0.65       -0.31      1.40 o 
   0   8   3        0.05       -0.78      1.62 o 
   1   8   3        0.00       -0.32      1.32 o 
   2   8   3        3.66        5.20      1.54 o 
   3   8   3       16.55       17.32      1.88 o 
   4   8   3        2.61        0.55      1.88 o 
  -1   9   3        0.00       -0.59      1.71 o 
   0   9   3        0.47       -1.17      1.47 o 
   1   9   3        1.57        2.14      1.53 o 
   2   9   3       21.51       21.91      2.10 o 
  -3  -8   4        0.01        3.91      2.82 o 
  -2  -8   4        0.16       -0.62      4.31 o 
  -1  -8   4        3.69        3.92      3.91 o 
   0  -8   4        0.06       -0.37      2.11 o 
   1  -8   4        1.59        4.61      1.71 o 
   2  -8   4        0.28       -0.31      2.35 o 
  -4  -7   4        1.01       -1.59      1.65 o 
  -3  -7   4        0.00        0.20      1.02 o 
  -2  -7   4        0.00       -0.61      1.15 o 
  -1  -7   4        0.47        1.00      1.20 o 
   0  -7   4       17.72       14.08      1.42 o 
   1  -7   4        2.57        4.48      2.23 o 
   2  -7   4        1.69        2.17      1.96 o 
   3  -7   4        3.19        5.12      2.27 o 
  -5  -6   4        3.48        3.76      1.44 o 
  -4  -6   4        0.22        0.53      0.89 o 
  -3  -6   4        0.00        0.79      0.85 o 
  -2  -6   4        0.01       -0.45      0.61 o 
  -1  -6   4        6.67        6.37      1.05 o 
   0  -6   4        8.59        8.91      1.02 o 
   1  -6   4        2.74        3.13      0.90 o 
   2  -6   4        5.72        6.43      0.81 o 
   3  -6   4        1.25        1.41      1.17 o 
   4  -6   4        0.19       -0.68      1.47 o 
  -6  -5   4       19.25       26.17      2.17 o 
  -5  -5   4        0.00       -0.43      1.22 o 
  -4  -5   4        3.68        3.94      0.88 o 
  -3  -5   4        8.31        6.95      0.75 o 
  -2  -5   4        1.42        0.05      0.60 o 
  -1  -5   4       88.85       86.51      2.19 o 
   0  -5   4       26.69       30.89      1.05 o 
   1  -5   4        2.95        2.29      0.63 o 
   2  -5   4        0.12        0.30      0.71 o 
   3  -5   4        0.54        1.08      0.69 o 
   4  -5   4        2.70        1.50      0.90 o 
   5  -5   4        2.36        2.14      1.54 o 
  -6  -4   4       16.18       18.66      3.91 o 
  -5  -4   4        7.07        6.06      1.09 o 
  -4  -4   4       36.05       35.44      1.53 o 
  -3  -4   4       12.42       17.46      1.61 o 
  -2  -4   4        1.40        1.56      0.53 o 
  -1  -4   4      122.80      127.75      2.56 o 
   0  -4   4       22.33       24.09      0.88 o 
   1  -4   4       11.47        9.62      0.62 o 
   2  -4   4        1.49        2.71      0.59 o 
   3  -4   4        2.32        3.18      0.65 o 
   4  -4   4       20.58       21.82      1.10 o 
   5  -4   4        9.33        9.68      1.28 o 
   6  -4   4        0.58       -0.10      1.49 o 
  -7  -3   4        4.43        6.69      4.62 o 
  -6  -3   4        6.04        7.38      1.87 o 
  -5  -3   4        4.45        4.71      0.82 o 
  -4  -3   4        6.79        6.33      0.83 o 
  -3  -3   4        3.02        2.86      0.66 o 
  -2  -3   4      205.52      235.83      4.30 o 
  -1  -3   4      303.74      311.16      4.63 o 
   0  -3   4        4.29        3.45      0.44 o 
   1  -3   4        9.73       10.75      0.58 o 
   2  -3   4       11.06       12.02      0.61 o 
   3  -3   4        8.40        8.99      0.61 o 
   4  -3   4        2.60        4.08      0.68 o 
   5  -3   4        6.55        5.22      0.91 o 
   6  -3   4        0.18        1.40      1.08 o 
  -7  -2   4        9.65       10.42      2.03 o 
  -6  -2   4       14.91       17.36      1.41 o 
  -5  -2   4       86.61       94.15      2.35 o 
  -4  -2   4        2.88        2.72      0.67 o 
  -3  -2   4        2.08        4.36      0.70 o 
  -2  -2   4     1257.67     1347.78     20.57 o 
  -1  -2   4       36.20       34.64      0.79 o 
   0  -2   4      369.69      369.52      5.68 o 
   1  -2   4        2.79        2.77      0.37 o 
   2  -2   4       16.66       17.61      0.65 o 
   3  -2   4       56.52       61.28      1.32 o 
   4  -2   4       30.79       28.35      0.92 o 
   5  -2   4        4.49        4.14      0.60 o 
   6  -2   4        4.66        4.60      0.86 o 
   7  -2   4        1.26        3.53      1.19 o 
  -7  -1   4        0.58        0.42      1.65 o 
  -6  -1   4       10.31       11.12      0.99 o 
  -5  -1   4        0.79        0.28      0.69 o 
  -4  -1   4       24.90       28.07      1.05 o 
  -3  -1   4      170.96      209.58      3.55 o 
  -2  -1   4      169.19      187.91      2.95 o 
  -1  -1   4       32.00       34.59      0.80 o 
   0  -1   4       16.49       13.35      0.38 o 
   1  -1   4       24.27       22.59      0.72 o 
   2  -1   4        7.95        8.67      0.35 o 
   3  -1   4      152.82      157.12      2.31 o 
   4  -1   4        3.61        5.76      0.48 o 
   5  -1   4       33.02       33.70      1.08 o 
   6  -1   4        0.63        1.38      0.71 o 
   7  -1   4        3.08        2.11      1.14 o 
  -7   0   4        0.03        1.26      1.62 o 
  -6   0   4        6.41        5.97      0.87 o 
  -5   0   4       19.06       16.54      0.95 o 
  -4   0   4       65.97       69.40      1.60 o 
  -3   0   4      843.39      882.19     13.60 o 
  -2   0   4      268.95      272.99      4.09 o 
  -1   0   4       49.00       47.60      0.88 o 
   0   0   4      307.87      288.72      5.02 o 
   1   0   4      137.00      137.84      4.43 o 
   2   0   4       35.46       41.40      0.73 o 
   3   0   4        2.25        1.77      0.34 o 
   4   0   4       31.08       34.21      0.90 o 
   5   0   4       10.98       10.67      0.69 o 
   6   0   4       10.62       10.54      1.18 o 
   7   0   4        0.00        0.52      1.05 o 
  -7   1   4        0.18        2.78      2.82 o 
  -6   1   4        0.01       -0.56      0.56 o 
  -5   1   4        0.13        0.19      0.71 o 
  -4   1   4       33.42       31.77      1.42 o 
  -3   1   4        9.09       10.37      0.58 o 
  -2   1   4       89.97       86.62      1.60 o 
  -1   1   4      197.73      195.19      3.12 o 
   0   1   4       16.68       13.36      0.45 o 
   1   1   4      888.48      825.17     10.00 o 
   2   1   4      288.19      299.69      4.10 o 
   3   1   4        0.62        0.25      0.31 o 
   4   1   4       58.31       64.18      1.38 o 
   5   1   4        0.30        0.13      0.52 o 
   6   1   4        6.86        7.60      0.82 o 
   7   1   4        0.84        0.44      1.17 o 
  -7   2   4       29.57       30.42      2.70 o 
  -6   2   4        9.32        7.51      1.44 o 
  -5   2   4        3.78        3.19      0.87 o 
  -4   2   4       22.85       23.55      1.07 o 
  -3   2   4        7.91        9.06      0.61 o 
  -2   2   4      131.52      126.43      2.24 o 
  -1   2   4       85.44       79.85      1.49 o 
   0   2   4       18.07       14.50      0.45 o 
   1   2   4        7.00        6.51      0.35 o 
   2   2   4      155.09      149.04      2.07 o 
   3   2   4      135.58      151.52      2.19 o 
   4   2   4       67.51       63.72      1.23 o 
   5   2   4        4.16        5.18      0.65 o 
   6   2   4       27.18       27.89      1.53 o 
   7   2   4        0.15        0.01      1.10 o 
  -7   3   4        2.41        3.00      1.87 o 
  -6   3   4        0.21       -0.25      1.19 o 
  -5   3   4       19.07       18.89      1.74 o 
  -4   3   4        1.14        0.96      0.70 o 
  -3   3   4       22.49       20.64      0.97 o 
  -2   3   4       11.71       11.87      0.68 o 
  -1   3   4        0.00        0.06      0.37 o 
   0   3   4       86.97       82.20      1.32 o 
   1   3   4        1.44        1.93      0.30 o 
   2   3   4      143.34      134.80      1.98 o 
   3   3   4      176.07      194.29      2.77 o 
   4   3   4        7.16        9.56      0.74 o 
   5   3   4        0.05        0.06      0.61 o 
   6   3   4        2.86        3.21      0.81 o 
   7   3   4        1.33        1.08      1.13 o 
  -6   4   4        0.42        0.17      2.11 o 
  -5   4   4        1.82        3.54      1.05 o 
  -4   4   4        0.04        0.12      0.82 o 
  -3   4   4        1.00        2.27      0.67 o 
  -2   4   4        2.78        2.09      0.61 o 
  -1   4   4       64.04       64.32      1.34 o 
   0   4   4      141.34      131.32      2.32 o 
   1   4   4      158.21      155.08      2.40 o 
   2   4   4      237.36      259.24      3.82 o 
   3   4   4       17.76       20.01      0.78 o 
   4   4   4        0.61        0.51      0.68 o 
   5   4   4        5.72        7.15      0.77 o 
   6   4   4        0.01       -0.47      0.95 o 
   7   4   4        5.98        5.72      2.43 o 
  -6   5   4        4.93        4.76      1.96 o 
  -5   5   4        0.25        0.04      1.21 o 
  -4   5   4        0.61        0.24      0.56 o 
  -3   5   4        9.86        8.09      0.88 o 
  -2   5   4        1.28        1.04      0.69 o 
  -1   5   4        2.30        1.30      0.63 o 
   0   5   4       12.29       11.88      0.72 o 
   1   5   4       48.65       48.67      1.59 o 
   2   5   4      155.04      160.24      2.78 o 
   3   5   4        3.37        3.18      0.82 o 
   4   5   4        0.98        0.45      0.75 o 
   5   5   4       15.57       20.61      1.46 o 
   6   5   4        0.19        0.12      1.16 o 
  -5   6   4        0.82       -0.24      2.58 o 
  -4   6   4        0.84        1.52      1.21 o 
  -3   6   4       12.59       12.86      1.11 o 
  -2   6   4        1.02        1.19      0.91 o 
  -1   6   4        4.94        4.52      0.84 o 
   0   6   4        1.53        1.43      0.72 o 
   1   6   4      188.50      190.62      3.48 o 
   2   6   4        7.71        8.11      0.86 o 
   3   6   4        0.04       -0.01      0.83 o 
   4   6   4        1.90        2.26      0.81 o 
   5   6   4        2.89        2.54      0.97 o 
   6   6   4        1.50        2.50      1.69 o 
  -4   7   4       10.26        8.01      2.03 o 
  -3   7   4        0.37        0.70      1.71 o 
  -2   7   4        1.12       -0.67      1.03 o 
  -1   7   4        0.94        0.32      0.88 o 
   0   7   4       12.52       12.94      1.12 o 
   1   7   4        4.14        2.55      0.87 o 
   2   7   4        0.28       -0.31      0.75 o 
   3   7   4        3.36        2.66      1.06 o 
   4   7   4        7.53        9.42      1.56 o 
   5   7   4        0.50       -2.35      2.35 o 
  -3   8   4        4.42        4.86      1.98 o 
  -2   8   4        1.24       -1.06      2.82 o 
  -1   8   4        0.98        1.56      1.44 o 
   0   8   4       18.52       18.92      1.92 o 
   1   8   4        0.81       -0.48      1.48 o 
   2   8   4        4.50        3.99      1.52 o 
   3   8   4        0.76        2.43      1.46 o 
   4   8   4        0.21       -0.30      2.27 o 
  -1   9   4        2.11        2.97      1.87 o 
   0   9   4        0.23       -0.86      1.53 o 
   1   9   4        0.00       -0.19      2.63 o 
   2   9   4        0.00       -1.80      1.80 o 
  -2  -8   5        5.33        4.03      3.99 o 
  -1  -8   5        1.60       -0.33      1.65 o 
   0  -8   5        3.01       -0.80      3.44 o 
   1  -8   5        0.19        1.88      2.51 o 
  -4  -7   5        0.00       -0.47      2.51 o 
  -3  -7   5        0.29        0.86      1.02 o 
  -2  -7   5        1.65        2.01      1.45 o 
  -1  -7   5        6.04        3.47      1.40 o 
   0  -7   5       14.33       15.24      2.03 o 
   1  -7   5        2.10        3.64      1.80 o 
   2  -7   5       26.03       24.77      2.97 o 
   3  -7   5        0.08       -2.04      2.11 o 
  -5  -6   5        3.14        4.10      1.07 o 
  -4  -6   5        4.66        3.39      1.03 o 
  -3  -6   5        0.90        2.09      0.82 o 
  -2  -6   5        1.18        0.74      0.65 o 
  -1  -6   5       62.84       60.43      1.74 o 
   0  -6   5        0.87        0.41      0.81 o 
   1  -6   5        2.01        3.15      0.68 o 
   2  -6   5        0.02        0.17      0.71 o 
   3  -6   5       42.71       42.64      2.24 o 
   4  -6   5        2.80        1.44      1.54 o 
  -6  -5   5        5.12        2.70      1.46 o 
  -5  -5   5       18.37       18.63      2.07 o 
  -4  -5   5       39.70       43.67      2.13 o 
  -3  -5   5        7.75        7.26      0.73 o 
  -2  -5   5        9.87       10.62      0.78 o 
  -1  -5   5        0.78        0.75      0.83 o 
   0  -5   5       32.20       33.63      1.27 o 
   1  -5   5       13.98       15.66      0.89 o 
   2  -5   5        0.07        0.34      0.63 o 
   3  -5   5        2.12        1.00      0.81 o 
   4  -5   5        0.94       -0.23      0.86 o 
   5  -5   5        0.03        1.01      1.72 o 
  -6  -4   5       22.12       27.08      4.85 o 
  -5  -4   5       22.70       24.76      1.85 o 
  -4  -4   5       41.39       40.94      1.69 o 
  -3  -4   5       18.54       19.30      1.32 o 
  -2  -4   5        5.99        4.18      0.61 o 
  -1  -4   5        1.64        1.91      0.60 o 
   0  -4   5       69.61       70.16      1.52 o 
   1  -4   5        8.38        7.07      0.62 o 
   2  -4   5       48.41       49.20      1.40 o 
   3  -4   5       16.77       15.90      0.85 o 
   4  -4   5       10.28       12.34      0.92 o 
   5  -4   5        1.56        2.53      1.07 o 
   6  -4   5        1.76        1.88      2.35 o 
  -7  -3   5       20.04       22.23      3.76 o 
  -6  -3   5       25.82       25.83      3.21 o 
  -5  -3   5        6.42        5.22      1.00 o 
  -4  -3   5        7.96        8.79      0.82 o 
  -3  -3   5       63.73       69.04      1.97 o 
  -2  -3   5       42.74       48.53      1.23 o 
  -1  -3   5      102.25       96.82      1.71 o 
   0  -3   5       20.60       23.14      0.77 o 
   1  -3   5       12.39       14.84      0.86 o 
   2  -3   5       24.08       23.72      0.69 o 
   3  -3   5        0.50        0.26      0.48 o 
   4  -3   5        4.76        4.65      0.68 o 
   5  -3   5        0.56        1.51      1.20 o 
   6  -3   5        0.00       -0.61      1.35 o 
  -7  -2   5       16.46       14.85      2.25 o 
  -6  -2   5      138.17      152.93      4.81 o 
  -5  -2   5       85.33       86.15      2.41 o 
  -4  -2   5       81.60       85.86      2.01 o 
  -3  -2   5      205.75      222.36      3.84 o 
  -2  -2   5        3.52        3.94      0.54 o 
  -1  -2   5       44.58       49.16      0.99 o 
   0  -2   5        4.56        4.12      0.38 o 
   1  -2   5       30.85       34.18      0.78 o 
   2  -2   5       22.98       25.95      0.76 o 
   3  -2   5       58.62       56.10      1.16 o 
   4  -2   5        6.61        6.19      0.56 o 
   5  -2   5        1.36        0.93      0.64 o 
   6  -2   5        1.76        2.25      0.77 o 
   7  -2   5        9.69       14.40      3.13 o 
  -7  -1   5       17.96       13.87      2.90 o 
  -6  -1   5       84.14       87.37      2.52 o 
  -5  -1   5        0.45        1.16      0.71 o 
  -4  -1   5        5.01        5.07      0.74 o 
  -3  -1   5        1.35       -0.26      0.46 o 
  -2  -1   5      945.23      988.87     14.20 o 
  -1  -1   5        0.58        0.87      0.28 o 
   0  -1   5       45.72       45.77      0.96 o 
   1  -1   5       82.92       87.51      1.93 o 
   2  -1   5        1.40        1.37      0.29 o 
   3  -1   5       26.33       25.21      0.79 o 
   4  -1   5       23.00       21.08      0.71 o 
   5  -1   5        4.65        4.76      0.59 o 
   6  -1   5        5.86        7.79      1.46 o 
   7  -1   5        2.99        4.00      1.19 o 
  -7   0   5        2.44        0.17      2.58 o 
  -6   0   5        0.40       -0.10      0.73 o 
  -5   0   5      376.27      389.42      7.06 o 
  -4   0   5      206.78      206.47      3.93 o 
  -3   0   5      134.85      140.26      2.36 o 
  -2   0   5       91.21       86.38      1.55 o 
  -1   0   5        7.40        9.15      0.47 o 
   0   0   5      367.05      332.67      5.34 o 
   1   0   5       25.84       29.75      1.88 o 
   2   0   5        5.27        4.12      0.35 o 
   3   0   5      231.57      241.68      3.39 o 
   4   0   5        2.08        0.71      0.39 o 
   5   0   5        0.80        0.83      0.50 o 
   6   0   5       17.95       18.16      1.04 o 
   7   0   5        2.00        0.69      0.90 o 
  -7   1   5        5.31        8.77      3.13 o 
  -6   1   5       36.93       37.81      1.70 o 
  -5   1   5      157.82      164.01      3.42 o 
  -4   1   5        8.70        9.13      0.73 o 
  -3   1   5      352.19      362.88      5.83 o 
  -2   1   5      304.03      294.64      4.70 o 
  -1   1   5       23.92       24.42      0.64 o 
   0   1   5       23.24       20.50      0.44 o 
   1   1   5        0.01        0.00      0.27 o 
   2   1   5       30.89       28.99      0.58 o 
   3   1   5      214.39      239.96      3.38 o 
   4   1   5        8.31        9.60      0.54 o 
   5   1   5        1.69        1.67      0.55 o 
   6   1   5        3.23        2.28      0.80 o 
   7   1   5        3.07        2.63      1.19 o 
  -7   2   5        3.58        2.90      1.76 o 
  -6   2   5        0.02       -0.91      1.33 o 
  -5   2   5        1.72        2.12      1.21 o 
  -4   2   5      382.88      372.53      6.66 o 
  -3   2   5       63.20       76.26      2.26 o 
  -2   2   5      100.99      101.85      1.89 o 
  -1   2   5      131.87      134.28      2.28 o 
   0   2   5       27.33       19.70      0.51 o 
   1   2   5      218.22      210.85      2.93 o 
   2   2   5      254.82      289.14      3.81 o 
   3   2   5        0.15       -0.09      0.32 o 
   4   2   5        7.66        8.06      0.51 o 
   5   2   5        3.33        2.66      0.57 o 
   6   2   5       17.24       18.16      1.36 o 
   7   2   5        0.31        0.02      1.06 o 
  -7   3   5        9.57       12.68      2.97 o 
  -6   3   5        3.78        5.40      1.77 o 
  -5   3   5        6.09        6.69      0.97 o 
  -4   3   5        5.56        5.75      0.82 o 
  -3   3   5       73.85       72.85      1.79 o 
  -2   3   5        2.19        0.75      0.50 o 
  -1   3   5        4.46        2.60      0.44 o 
   0   3   5        9.69        9.48      0.42 o 
   1   3   5        0.09       -0.05      0.28 o 
   2   3   5      395.64      416.31      5.47 o 
   3   3   5        2.00        2.78      0.41 o 
   4   3   5        0.02        0.58      0.46 o 
   5   3   5        0.07        0.27      0.57 o 
   6   3   5        3.02        3.28      0.81 o 
   7   3   5        0.13       -0.44      1.25 o 
  -6   4   5        1.03        3.66      2.04 o 
  -5   4   5       15.49       15.18      1.63 o 
  -4   4   5      133.25      143.46      4.33 o 
  -3   4   5        0.37       -0.16      0.64 o 
  -2   4   5        0.64       -0.47      0.61 o 
  -1   4   5      203.92      205.48      3.42 o 
   0   4   5       13.83       13.59      0.56 o 
   1   4   5      134.22      137.80      2.18 o 
   2   4   5       97.18      106.45      1.81 o 
   3   4   5        8.25        8.37      0.61 o 
   4   4   5       10.74       11.27      0.85 o 
   5   4   5        2.38        2.32      0.68 o 
   6   4   5        0.70        1.37      0.96 o 
   7   4   5       10.28       17.02      2.16 o 
  -6   5   5        2.88        1.99      1.80 o 
  -5   5   5        9.15        7.83      1.92 o 
  -4   5   5        0.46        1.63      0.85 o 
  -3   5   5       46.57       47.16      1.64 o 
  -2   5   5        0.05       -0.68      0.68 o 
  -1   5   5        0.31        1.12      0.63 o 
   0   5   5        9.89        9.44      0.73 o 
   1   5   5      165.66      160.77      2.72 o 
   2   5   5       22.87       21.62      0.70 o 
   3   5   5        0.84        0.56      0.75 o 
   4   5   5        0.71        0.99      0.79 o 
   5   5   5        0.57        1.35      0.76 o 
   6   5   5        1.55        0.74      2.19 o 
  -5   6   5        7.14        6.81      1.98 o 
  -4   6   5        0.11       -0.13      1.50 o 
  -3   6   5       36.75       42.25      2.37 o 
  -2   6   5       13.40       14.34      1.21 o 
  -1   6   5        5.41        4.86      0.86 o 
   0   6   5       83.71       89.06      2.14 o 
   1   6   5       32.64       33.18      1.26 o 
   2   6   5       19.39       20.07      1.03 o 
   3   6   5        0.16        0.66      0.79 o 
   4   6   5        0.84       -0.68      0.79 o 
   5   6   5        0.02       -0.88      1.02 o 
   6   6   5        3.50        5.08      2.82 o 
  -4   7   5        0.21       -1.53      1.53 o 
  -3   7   5        2.84        3.61      1.87 o 
  -2   7   5        0.57       -1.06      1.06 o 
  -1   7   5        0.00       -0.71      0.84 o 
   0   7   5       13.68       12.92      1.11 o 
   1   7   5       24.62       22.32      1.29 o 
   2   7   5        1.28        1.08      0.75 o 
   3   7   5        0.00       -0.86      0.97 o 
   4   7   5        0.01       -0.19      1.21 o 
   5   7   5        0.68        2.51      2.66 o 
  -3   8   5        2.32       -0.20      1.80 o 
  -2   8   5       11.46       12.94      6.65 o 
  -1   8   5       15.04       11.68      2.21 o 
   0   8   5        0.32        0.52      1.45 o 
   1   8   5        4.39        0.34      2.19 o 
   2   8   5        3.03        1.57      1.12 o 
   3   8   5        0.37       -0.14      1.44 o 
   4   8   5        1.02        1.41      2.51 o 
  -1   9   5        1.11        0.16      1.77 o 
   0   9   5        4.98        2.53      1.78 o 
   1   9   5        0.33       -1.41      1.41 o 
   2   9   5        0.10       -0.41      1.44 o 
  -1  -8   6        6.99       11.74      2.97 o 
   0  -8   6        0.25        3.60      2.51 o 
  -4  -7   6        1.97        0.47      2.66 o 
  -3  -7   6        5.47        5.99      1.57 o 
  -2  -7   6       38.16       40.08      4.38 o 
  -1  -7   6       15.77       20.60      3.84 o 
   0  -7   6        8.66        6.92      1.80 o 
   1  -7   6       40.41       42.79      2.92 o 
   2  -7   6        0.01       -1.49      1.49 o 
  -5  -6   6        5.00        4.91      1.49 o 
  -4  -6   6       11.95       11.40      1.21 o 
  -3  -6   6       13.10       12.18      1.05 o 
  -2  -6   6        8.67        7.86      0.87 o 
  -1  -6   6        0.06       -0.21      0.77 o 
   0  -6   6        8.41        8.35      1.17 o 
   1  -6   6        2.27        3.12      0.71 o 
   2  -6   6       25.98       28.11      1.53 o 
   3  -6   6      134.19      135.27      4.18 o 
   4  -6   6        2.83       -0.78      2.19 o 
  -6  -5   6        0.34       -1.71      1.71 o 
  -5  -5   6       20.22       19.56      1.86 o 
  -4  -5   6        3.74        3.42      0.88 o 
  -3  -5   6        1.29        0.69      0.61 o 
  -2  -5   6        0.14       -0.13      0.61 o 
  -1  -5   6       66.60       64.82      2.46 o 
   0  -5   6      106.05      105.50      2.17 o 
   1  -5   6        2.27        1.30      0.76 o 
   2  -5   6      248.73      257.77      4.38 o 
   3  -5   6       12.29       13.95      1.16 o 
   4  -5   6       18.48       15.49      1.84 o 
   5  -5   6        1.72        2.04      2.35 o 
  -6  -4   6        0.19        0.49      1.50 o 
  -5  -4   6        1.85        2.85      1.41 o 
  -4  -4   6        5.42        6.54      0.90 o 
  -3  -4   6       43.49       46.49      1.40 o 
  -2  -4   6        9.33       11.76      0.74 o 
  -1  -4   6      100.91       98.30      2.14 o 
   0  -4   6       52.07       60.58      1.43 o 
   1  -4   6        7.79        8.24      0.73 o 
   2  -4   6        3.07        4.05      0.56 o 
   3  -4   6       92.91       94.07      2.28 o 
   4  -4   6       74.88       79.77      2.17 o 
   5  -4   6        0.88        0.13      1.35 o 
  -6  -3   6       34.09       36.96      6.34 o 
  -5  -3   6        1.33        1.19      0.73 o 
  -4  -3   6      109.54      110.20      2.56 o 
  -3  -3   6       61.93       69.87      1.82 o 
  -2  -3   6       25.19       30.35      1.01 o 
  -1  -3   6        1.16        1.68      0.47 o 
   0  -3   6       49.99       49.73      1.24 o 
   1  -3   6      583.43      610.81      9.36 o 
   2  -3   6        0.45        0.51      0.42 o 
   3  -3   6       23.80       25.82      0.87 o 
   4  -3   6       52.46       48.46      1.60 o 
   5  -3   6        4.88        5.62      0.91 o 
   6  -3   6        7.53        6.89      2.51 o 
  -6  -2   6       19.39       21.83      2.19 o 
  -5  -2   6        2.76        3.38      0.78 o 
  -4  -2   6       76.90       83.96      1.94 o 
  -3  -2   6      123.05      130.02      2.48 o 
  -2  -2   6       90.12       87.91      1.75 o 
  -1  -2   6        8.81       10.98      0.51 o 
   0  -2   6      596.19      603.46      8.59 o 
   1  -2   6      138.59      155.69      2.80 o 
   2  -2   6      166.82      162.73      2.76 o 
   3  -2   6       12.60       12.03      0.52 o 
   4  -2   6        3.26        2.66      0.54 o 
   5  -2   6       11.35       11.62      0.79 o 
   6  -2   6        1.47        1.42      1.05 o 
  -7  -1   6       13.92       14.01      2.18 o 
  -6  -1   6       19.22       19.52      1.82 o 
  -5  -1   6       89.94       94.75      2.35 o 
  -4  -1   6       25.39       26.31      1.05 o 
  -3  -1   6       84.09       82.53      1.72 o 
  -2  -1   6      509.35      541.35      7.90 o 
  -1  -1   6       34.68       26.76      0.71 o 
   0  -1   6       19.43       18.00      0.58 o 
   1  -1   6        7.12        9.86      0.44 o 
   2  -1   6       21.36       20.47      0.64 o 
   3  -1   6        3.24        4.04      0.35 o 
   4  -1   6        7.88        8.54      0.51 o 
   5  -1   6       77.02       77.29      2.14 o 
   6  -1   6        5.91        7.29      0.85 o 
   7  -1   6        1.13       -0.25      1.35 o 
  -7   0   6        0.11        1.51      1.80 o 
  -6   0   6      122.23      124.86      4.10 o 
  -5   0   6      257.09      263.36      5.51 o 
  -4   0   6        0.11        0.51      0.59 o 
  -3   0   6      424.18      453.16      7.26 o 
  -2   0   6        1.14        0.45      0.35 o 
  -1   0   6      167.02      170.22      2.74 o 
   0   0   6        3.30        2.69      0.21 o 
   1   0   6       40.67       46.03      2.51 o 
   2   0   6      429.63      443.90      9.42 o 
   3   0   6      111.15      105.88      1.70 o 
   4   0   6        2.64        3.46      0.41 o 
   5   0   6        4.36        5.72      0.58 o 
   6   0   6        1.31        0.90      0.70 o 
   7   0   6       35.98       33.76      2.20 o 
  -7   1   6        1.45        3.43      1.88 o 
  -6   1   6       82.26       81.80      3.19 o 
  -5   1   6        0.40        0.78      0.74 o 
  -4   1   6       22.09       17.23      0.97 o 
  -3   1   6       12.11       13.08      0.72 o 
  -2   1   6      503.30      524.63      8.16 o 
  -1   1   6      931.50      953.80     13.59 o 
   0   1   6      148.88      134.86      1.88 o 
   1   1   6      267.73      270.64      4.29 o 
   2   1   6       45.27       46.07      1.02 o 
   3   1   6       49.36       55.24      0.92 o 
   4   1   6        0.27       -0.15      0.37 o 
   5   1   6        0.53        0.99      0.51 o 
   6   1   6        0.17       -0.03      0.70 o 
   7   1   6        3.94        3.11      1.23 o 
  -7   2   6        0.83        0.89      1.65 o 
  -6   2   6        0.02       -0.47      1.43 o 
  -5   2   6      161.57      161.15      3.72 o 
  -4   2   6      792.57      790.97     13.52 o 
  -3   2   6       66.00       64.54      1.63 o 
  -2   2   6       63.70       61.81      1.49 o 
  -1   2   6      100.32      105.32      1.87 o 
   0   2   6       33.89       32.79      0.71 o 
   1   2   6      167.18      152.78      2.01 o 
   2   2   6        5.21        4.99      0.33 o 
   3   2   6        4.06        3.47      0.32 o 
   4   2   6       53.09       52.65      1.14 o 
   5   2   6        0.26       -0.26      0.50 o 
   6   2   6       90.71       93.58      2.23 o 
   7   2   6        0.02       -0.26      1.12 o 
  -7   3   6       15.12       19.10      3.60 o 
  -6   3   6        4.12        4.47      1.71 o 
  -5   3   6      235.45      230.01      6.50 o 
  -4   3   6       61.31       60.25      1.85 o 
  -3   3   6      195.20      200.19      3.56 o 
  -2   3   6       17.06       15.65      0.81 o 
  -1   3   6       34.19       43.51      1.11 o 
   0   3   6      116.07      115.74      1.73 o 
   1   3   6       28.34       27.94      0.66 o 
   2   3   6        2.75        4.31      0.42 o 
   3   3   6       58.16       61.57      1.14 o 
   4   3   6        5.25        5.81      0.53 o 
   5   3   6       20.19       17.58      0.81 o 
   6   3   6        1.01        0.22      0.77 o 
   7   3   6        3.10        1.91      2.50 o 
  -6   4   6        0.72        1.51      1.69 o 
  -5   4   6        1.88        2.87      1.06 o 
  -4   4   6      162.50      165.45      4.24 o 
  -3   4   6      181.74      171.25      3.21 o 
  -2   4   6        3.04        2.78      0.69 o 
  -1   4   6       50.05       57.64      1.46 o 
   0   4   6      264.67      266.73      3.93 o 
   1   4   6       36.87       34.67      0.92 o 
   2   4   6       20.50       24.72      0.79 o 
   3   4   6        9.02        8.50      0.62 o 
   4   4   6        1.59        1.15      0.61 o 
   5   4   6        4.54        3.45      0.67 o 
   6   4   6        2.81        5.15      1.66 o 
   7   4   6        7.39        4.85      2.19 o 
  -6   5   6       29.10       35.80      2.98 o 
  -5   5   6        5.09        4.76      2.04 o 
  -4   5   6       36.66       33.53      1.56 o 
  -3   5   6      162.29      162.51      3.52 o 
  -2   5   6        5.52        6.85      0.85 o 
  -1   5   6        8.00        7.60      0.76 o 
   0   5   6        4.82        4.86      0.67 o 
   1   5   6       70.10       77.77      1.53 o 
   2   5   6       31.34       29.35      0.81 o 
   3   5   6        0.13       -0.45      0.72 o 
   4   5   6       13.75       13.09      0.95 o 
   5   5   6        0.77        0.28      0.79 o 
   6   5   6        0.01       -0.36      1.19 o 
  -5   6   6       11.97       17.65      2.32 o 
  -4   6   6       23.58       22.13      2.43 o 
  -3   6   6        0.01       -0.16      0.87 o 
  -2   6   6       76.03       81.83      2.47 o 
  -1   6   6        0.10        0.99      0.78 o 
   0   6   6       16.79       17.37      1.03 o 
   1   6   6        0.24       -0.43      0.74 o 
   2   6   6       14.34       15.67      0.94 o 
   3   6   6        0.21        0.28      0.79 o 
   4   6   6        2.55        1.48      0.82 o 
   5   6   6        0.65        0.43      1.23 o 
   6   6   6        0.19        2.10      2.43 o 
  -4   7   6        0.69        0.85      1.69 o 
  -3   7   6       28.89       28.94      2.71 o 
  -2   7   6       53.22       59.20      2.38 o 
  -1   7   6        0.00       -0.30      0.83 o 
   0   7   6        1.38        0.02      0.85 o 
   1   7   6       74.27       70.74      2.09 o 
   2   7   6        0.03        0.87      0.76 o 
   3   7   6        0.03       -1.01      1.01 o 
   4   7   6        0.01        0.19      1.60 o 
   5   7   6        0.11        3.44      2.51 o 
  -3   8   6        7.79       11.50      2.25 o 
  -2   8   6       13.33       16.09      2.32 o 
  -1   8   6        8.07        7.30      1.49 o 
   0   8   6       22.87       18.81      1.48 o 
   1   8   6        2.56        0.53      1.94 o 
   2   8   6        9.50        8.98      1.97 o 
   3   8   6        0.04       -0.20      1.10 o 
   4   8   6        0.45       -0.94      2.66 o 
  -1   9   6        3.52        3.55      1.87 o 
   0   9   6       10.67        9.87      1.77 o 
   1   9   6        4.13        4.23      1.56 o 
   2   9   6        3.95        2.77      1.50 o 
  -3  -7   7        0.01       -0.67      1.19 o 
  -2  -7   7        0.52        1.10      2.51 o 
  -1  -7   7        3.24        2.97      2.19 o 
   0  -7   7        3.94        2.11      3.21 o 
   1  -7   7        5.15        5.65      2.43 o 
   2  -7   7       73.79       75.93      5.79 o 
  -4  -6   7        0.74        0.11      1.10 o 
  -3  -6   7        0.58        0.70      0.91 o 
  -2  -6   7        0.51        0.69      0.72 o 
  -1  -6   7       29.22       28.89      1.49 o 
   0  -6   7        0.14        0.28      0.77 o 
   1  -6   7       38.31       37.60      1.83 o 
   2  -6   7       94.57      103.09      5.37 o 
   3  -6   7        4.26        6.31      1.58 o 
  -5  -5   7        0.81       -0.29      1.26 o 
  -4  -5   7       13.97       11.56      1.16 o 
  -3  -5   7       15.45       14.86      0.90 o 
  -2  -5   7       12.78       11.37      0.85 o 
  -1  -5   7       40.64       42.99      1.64 o 
   0  -5   7        1.47        2.00      0.76 o 
   1  -5   7       17.78       17.95      1.00 o 
   2  -5   7        2.35        3.27      0.72 o 
   3  -5   7       32.53       33.35      1.56 o 
   4  -5   7       19.25       15.67      1.96 o 
   5  -5   7        4.74        5.32      2.66 o 
  -6  -4   7        0.04        0.51      1.58 o 
  -5  -4   7        4.71        0.72      1.54 o 
  -4  -4   7       21.82       19.89      1.69 o 
  -3  -4   7       14.81       12.54      0.87 o 
  -2  -4   7        2.11        1.78      0.59 o 
  -1  -4   7       10.90       10.17      0.97 o 
   0  -4   7      106.37      115.46      2.22 o 
   1  -4   7        0.10        0.62      0.61 o 
   2  -4   7        0.55        0.29      0.59 o 
   3  -4   7      617.24      613.38     11.50 o 
   4  -4   7       20.55       21.04      1.46 o 
   5  -4   7        1.20        6.58      2.35 o 
  -6  -3   7        1.00        0.90      1.58 o 
  -5  -3   7        0.93        1.16      0.93 o 
  -4  -3   7       11.03        6.70      0.87 o 
  -3  -3   7       27.94       28.80      1.39 o 
  -2  -3   7        4.56        4.44      0.60 o 
  -1  -3   7      137.66      140.90      2.36 o 
   0  -3   7      348.45      374.48      6.38 o 
   1  -3   7        0.53        0.88      0.39 o 
   2  -3   7      471.07      482.43      9.35 o 
   3  -3   7      115.38      115.82      1.91 o 
   4  -3   7       46.90       45.13      1.41 o 
   5  -3   7       16.32       12.87      1.34 o 
   6  -3   7        0.35       -0.78      2.19 o 
  -7  -2   7        1.31        0.57      3.99 o 
  -6  -2   7       20.91       22.67      2.36 o 
  -5  -2   7        0.64        0.59      0.70 o 
  -4  -2   7        5.11        3.55      0.70 o 
  -3  -2   7      123.64      124.73      2.40 o 
  -2  -2   7        0.24        0.82      0.46 o 
  -1  -2   7        5.20        4.32      0.45 o 
   0  -2   7      237.94      249.64      3.92 o 
   1  -2   7       78.57       88.98      1.74 o 
   2  -2   7      161.72      170.31      3.73 o 
   3  -2   7       53.57       53.92      1.39 o 
   4  -2   7      626.46      649.37     11.86 o 
   5  -2   7       23.26       21.80      1.44 o 
   6  -2   7        0.02       -0.94      1.88 o 
  -7  -1   7        0.40       -0.39      2.51 o 
  -6  -1   7       40.89       35.63      3.29 o 
  -5  -1   7        8.53        8.20      0.82 o 
  -4  -1   7       18.28       16.50      0.91 o 
  -3  -1   7       49.52       59.24      1.42 o 
  -2  -1   7        8.56       11.21      0.55 o 
  -1  -1   7        0.96        0.79      0.30 o 
   0  -1   7        5.68        6.70      0.42 o 
   1  -1   7     3177.08     3576.70     73.93 o 
   2  -1   7      115.47      124.04      4.50 o 
   3  -1   7      150.68      137.75      2.61 o 
   4  -1   7      235.45      220.10      3.76 o 
   5  -1   7        1.27        1.33      0.53 o 
   6  -1   7        0.36       -0.85      0.85 o 
   7  -1   7        1.97        3.41      1.72 o 
  -7   0   7        0.49        1.46      1.71 o 
  -6   0   7        4.57        6.32      1.32 o 
  -5   0   7        1.56        1.49      0.70 o 
  -4   0   7        5.55        6.12      0.71 o 
  -3   0   7        8.00       10.64      0.67 o 
  -2   0   7      719.92      764.32     11.05 o 
  -1   0   7       34.60       36.89      0.76 o 
   0   0   7     1327.62     1345.76     19.96 o 
   1   0   7      365.32      404.56     15.81 o 
   2   0   7       20.86       18.01      0.61 o 
   3   0   7      135.03      128.30      2.46 o 
   4   0   7        0.00       -0.14      0.34 o 
   5   0   7      131.75      131.45      2.34 o 
   6   0   7       47.31       46.87      2.81 o 
   7   0   7        1.73        1.96      1.43 o 
  -7   1   7        0.00       -0.98      1.62 o 
  -6   1   7        0.00       -1.33      1.35 o 
  -5   1   7      133.20      132.47      2.93 o 
  -4   1   7       20.14       20.52      1.91 o 
  -3   1   7       17.86       18.80      0.91 o 
  -2   1   7      406.95      453.96      7.12 o 
  -1   1   7       30.32       33.75      0.74 o 
   0   1   7      560.87      582.76      8.69 o 
   1   1   7        6.40        6.82      0.36 o 
   2   1   7      733.11      811.16     15.29 o 
   3   1   7       59.32       65.29      1.39 o 
   4   1   7       15.07       13.65      0.50 o 
   5   1   7      302.11      297.73      4.07 o 
   6   1   7        0.74       -0.21      0.69 o 
   7   1   7        9.16       10.40      1.82 o 
  -7   2   7        1.30        0.20      1.71 o 
  -6   2   7        9.37        9.37      1.80 o 
  -5   2   7      142.72      150.03      3.56 o 
  -4   2   7        6.55        6.88      0.83 o 
  -3   2   7        5.70        6.02      0.66 o 
  -2   2   7        0.02       -0.35      0.41 o 
  -1   2   7      147.15      157.78      2.65 o 
   0   2   7      162.89      146.01      2.09 o 
   1   2   7       96.68       98.62      1.35 o 
   2   2   7      494.94      546.83      7.64 o 
   3   2   7        0.05       -0.19      0.29 o 
   4   2   7        2.80        2.23      0.40 o 
   5   2   7        0.71        1.31      0.38 o 
   6   2   7       11.55       10.96      0.93 o 
   7   2   7        0.51       -1.35      1.41 o 
  -6   3   7        1.38        4.03      1.60 o 
  -5   3   7        0.28        1.60      0.87 o 
  -4   3   7       62.85       57.85      1.73 o 
  -3   3   7       69.21       69.05      1.66 o 
  -2   3   7       23.07       27.46      2.04 o 
  -1   3   7     1073.50     1160.93     17.69 o 
   0   3   7       70.30       74.29      1.25 o 
   1   3   7       16.76       22.05      0.60 o 
   2   3   7       49.35       45.92      0.99 o 
   3   3   7       48.05       50.28      1.06 o 
   4   3   7      104.98      103.40      1.74 o 
   5   3   7        2.36        1.63      0.61 o 
   6   3   7        7.54       10.21      1.39 o 
   7   3   7        8.44        5.60      1.30 o 
  -6   4   7        1.61        1.37      1.76 o 
  -5   4   7        3.91        6.14      1.28 o 
  -4   4   7      386.18      394.58      7.86 o 
  -3   4   7       21.09       19.46      1.17 o 
  -2   4   7        3.24        4.15      0.76 o 
  -1   4   7       23.06       25.12      0.92 o 
   0   4   7      121.14      125.21      2.06 o 
   1   4   7        1.81        1.69      0.46 o 
   2   4   7       11.97       12.07      0.54 o 
   3   4   7      145.58      154.94      2.63 o 
   4   4   7        3.75        1.61      0.63 o 
   5   4   7        8.15        6.28      0.80 o 
   6   4   7       76.76       77.44      2.55 o 
   7   4   7        0.91        3.60      2.19 o 
  -6   5   7        0.04       -1.25      2.51 o 
  -5   5   7       30.27       24.19      3.91 o 
  -4   5   7       29.37       25.92      1.93 o 
  -3   5   7       61.58       63.95      1.91 o 
  -2   5   7       71.89       75.41      2.05 o 
  -1   5   7       21.95       24.83      1.16 o 
   0   5   7       97.83      102.44      2.05 o 
   1   5   7       46.98       52.42      1.31 o 
   2   5   7        7.02        7.07      0.50 o 
   3   5   7        4.41        3.32      0.71 o 
   4   5   7        1.59        1.12      0.68 o 
   5   5   7        4.56        3.09      0.87 o 
   6   5   7        0.01        0.72      1.23 o 
  -5   6   7       14.74       17.54      2.32 o 
  -4   6   7       14.97       18.00      1.99 o 
  -3   6   7      165.81      170.39      4.86 o 
  -2   6   7       44.50       45.91      1.83 o 
  -1   6   7        2.03        2.74      0.57 o 
   0   6   7      136.99      131.17      2.77 o 
   1   6   7        2.25        1.64      0.78 o 
   2   6   7        0.01       -0.67      0.67 o 
   3   6   7        3.35        4.43      0.71 o 
   4   6   7        0.03       -0.13      0.74 o 
   5   6   7       23.67       23.07      3.44 o 
   6   6   7        0.02        0.63      2.35 o 
  -4   7   7        3.39        4.97      1.87 o 
  -3   7   7       62.57       66.59      3.06 o 
  -2   7   7        5.24        4.43      1.47 o 
  -1   7   7        2.76        3.46      0.93 o 
   0   7   7        1.70        0.08      0.87 o 
   1   7   7       24.57       23.37      1.57 o 
   2   7   7        9.09        8.74      0.83 o 
   3   7   7        0.10       -0.84      0.84 o 
   4   7   7       22.70       18.27      3.49 o 
   5   7   7        0.77        0.31      2.51 o 
  -3   8   7        0.24        0.09      1.80 o 
  -2   8   7       32.34       35.38      3.29 o 
  -1   8   7       47.90       47.89      2.43 o 
   0   8   7        1.76        1.45      1.09 o 
   1   8   7       18.66       17.18      2.28 o 
   2   8   7        7.46        5.17      1.89 o 
   3   8   7        3.33        2.07      1.65 o 
   4   8   7        0.57       -1.58      1.58 o 
  -1   9   7        0.61        3.24      1.98 o 
   0   9   7        3.46        2.65      1.53 o 
   1   9   7        6.02        3.78      1.56 o 
   2   9   7        1.08       -0.16      2.04 o 
  -2  -7   8       12.31       13.78      3.13 o 
  -1  -7   8        0.32       -0.07      1.65 o 
   0  -7   8        1.14       -1.43      1.43 o 
   1  -7   8       13.20       17.69      3.29 o 
  -4  -6   8        3.41        1.76      1.91 o 
  -3  -6   8       22.78       23.40      1.77 o 
  -2  -6   8        2.63        3.13      1.05 o 
  -1  -6   8        0.00        1.18      1.13 o 
   0  -6   8        1.22        0.50      1.41 o 
   1  -6   8       21.74       21.13      1.56 o 
   2  -6   8        7.67        8.10      2.27 o 
   3  -6   8       16.52       13.62      2.82 o 
  -5  -5   8        0.07       -1.65      1.65 o 
  -4  -5   8       28.07       24.27      1.66 o 
  -3  -5   8        6.59        8.25      0.82 o 
  -2  -5   8        0.10        0.12      0.65 o 
  -1  -5   8       17.20       18.64      1.16 o 
   0  -5   8        0.75        0.34      0.69 o 
   1  -5   8        0.02       -0.70      0.70 o 
   2  -5   8      134.76      138.80      3.49 o 
   3  -5   8       24.55       24.38      1.80 o 
   4  -5   8        0.47       -1.57      2.19 o 
  -6  -4   8        0.61       -1.88      1.88 o 
  -5  -4   8       12.16       11.43      1.94 o 
  -4  -4   8        8.99        7.27      0.87 o 
  -3  -4   8        0.25       -0.01      0.62 o 
  -2  -4   8       17.45       18.67      0.89 o 
  -1  -4   8        9.33       11.58      0.84 o 
   0  -4   8        2.81        3.73      0.66 o 
   1  -4   8        0.00       -0.34      0.47 o 
   2  -4   8       61.08       58.96      1.70 o 
   3  -4   8        0.74        1.84      0.85 o 
   4  -4   8        9.08        8.03      1.41 o 
   5  -4   8        8.21        9.24      2.66 o 
  -6  -3   8        1.95        3.54      1.69 o 
  -5  -3   8       29.91       25.98      1.87 o 
  -4  -3   8       15.37       14.11      1.04 o 
  -3  -3   8        0.29        0.36      0.71 o 
  -2  -3   8       16.42       15.47      0.80 o 
  -1  -3   8        9.98       10.86      0.72 o 
   0  -3   8        2.32        2.37      0.53 o 
   1  -3   8       71.16       79.24      1.78 o 
   2  -3   8        9.05        9.35      0.79 o 
   3  -3   8       98.61       98.48      2.43 o 
   4  -3   8      106.06      108.77      2.52 o 
   5  -3   8       12.98       14.30      2.04 o 
   6  -3   8        7.31        6.26      2.35 o 
  -6  -2   8        3.92        3.34      1.71 o 
  -5  -2   8        1.42        1.31      0.71 o 
  -4  -2   8        0.03        0.54      0.65 o 
  -3  -2   8        0.04        0.60      0.63 o 
  -2  -2   8        0.72        1.37      0.53 o 
  -1  -2   8        1.11        0.77      0.37 o 
   0  -2   8       69.82       83.96      2.17 o 
   1  -2   8        2.24        2.97      0.44 o 
   2  -2   8       31.37       33.41      1.07 o 
   3  -2   8      413.17      402.76      7.75 o 
   4  -2   8      150.23      155.83      3.42 o 
   5  -2   8       43.99       48.65      1.99 o 
   6  -2   8        1.65        3.60      2.04 o 
  -7  -1   8        0.01        0.35      1.65 o 
  -6  -1   8        7.20        6.55      1.39 o 
  -5  -1   8        7.71        7.29      0.83 o 
  -4  -1   8        0.91        0.41      0.62 o 
  -3  -1   8       82.03       80.37      1.75 o 
  -2  -1   8       10.75       13.96      0.65 o 
  -1  -1   8       26.42       21.13      0.64 o 
   0  -1   8       13.25       17.60      1.07 o 
   1  -1   8        0.87        0.24      0.32 o 
   2  -1   8       14.53       17.72      0.80 o 
   3  -1   8      149.83      136.22      2.57 o 
   4  -1   8       55.56       57.27      1.48 o 
   5  -1   8      109.01      109.00      2.48 o 
   6  -1   8        0.36       -0.07      0.96 o 
   7  -1   8        6.54        9.08      2.19 o 
  -7   0   8        0.40       -0.16      2.27 o 
  -6   0   8       13.37        9.81      1.44 o 
  -5   0   8        1.12        0.15      0.65 o 
  -4   0   8       25.03       27.03      1.23 o 
  -3   0   8       10.67       11.93      0.74 o 
  -2   0   8        0.94        1.65      0.41 o 
  -1   0   8       17.35       13.75      0.52 o 
   0   0   8      109.33      118.40      1.92 o 
   1   0   8      294.33      353.05     14.09 o 
   2   0   8      146.27      158.58      6.19 o 
   3   0   8       28.25       26.55      1.15 o 
   4   0   8      433.72      419.42      7.40 o 
   5   0   8      184.58      185.30      3.10 o 
   6   0   8       10.84       14.29      1.10 o 
   7   0   8       13.15        9.79      1.76 o 
  -7   1   8        0.05        2.11      2.51 o 
  -6   1   8        2.89        3.14      2.14 o 
  -5   1   8        2.57        3.41      0.74 o 
  -4   1   8       18.13       18.17      1.02 o 
  -3   1   8        0.09        0.57      0.55 o 
  -2   1   8        6.31        6.44      0.54 o 
  -1   1   8      113.06      132.11      2.07 o 
   0   1   8       74.39       89.11      1.63 o 
   1   1   8      929.42     1005.26     31.81 o 
   2   1   8      344.64      367.94     10.51 o 
   3   1   8       20.24       18.63      0.70 o 
   4   1   8      171.41      160.40      2.96 o 
   5   1   8        6.60        6.18      0.49 o 
   6   1   8       23.79       30.30      1.90 o 
   7   1   8        9.84       11.28      1.84 o 
  -6   2   8        0.50       -1.47      1.47 o 
  -5   2   8        0.93        2.52      0.82 o 
  -4   2   8        1.78        1.50      0.74 o 
  -3   2   8       27.68       25.46      1.04 o 
  -2   2   8      258.24      274.72      4.53 o 
  -1   2   8       89.99       90.78      1.57 o 
   0   2   8      697.51      763.62     10.19 o 
   1   2   8      173.17      180.26      3.16 o 
   2   2   8       35.85       35.32      0.88 o 
   3   2   8      278.01      280.73      4.45 o 
   4   2   8       11.38       11.08      0.47 o 
   5   2   8       81.99       89.13      1.80 o 
   6   2   8      216.57      205.57      4.96 o 
   7   2   8        1.45        1.60      1.47 o 
  -6   3   8        4.58        3.79      1.71 o 
  -5   3   8       13.64       13.78      1.29 o 
  -4   3   8        3.61        3.56      0.80 o 
  -3   3   8        1.50        1.88      0.64 o 
  -2   3   8       13.89       16.56      0.86 o 
  -1   3   8      126.74      118.51      2.00 o 
   0   3   8       53.90       51.56      0.98 o 
   1   3   8       11.98        9.61      0.41 o 
   2   3   8      277.79      264.10      3.63 o 
   3   3   8      170.04      168.37      2.40 o 
   4   3   8       13.55       13.01      0.59 o 
   5   3   8      228.86      212.64      3.87 o 
   6   3   8        4.10        4.50      1.01 o 
   7   3   8       12.86       17.04      2.16 o 
  -6   4   8        0.37        2.39      1.73 o 
  -5   4   8        7.22        6.82      1.35 o 
  -4   4   8        4.39        7.41      0.97 o 
  -3   4   8       27.50       26.40      1.22 o 
  -2   4   8        3.46        2.93      0.71 o 
  -1   4   8        2.54        2.69      0.54 o 
   0   4   8      113.68      110.81      1.88 o 
   1   4   8       45.78       47.97      1.10 o 
   2   4   8       45.15       48.62      0.95 o 
   3   4   8       25.22       26.67      0.92 o 
   4   4   8       15.11       17.18      0.83 o 
   5   4   8       32.48       30.18      1.19 o 
   6   4   8        4.82        4.70      1.22 o 
   7   4   8       31.62       36.17      3.91 o 
  -5   5   8        1.07        1.93      1.69 o 
  -4   5   8        5.93        3.68      1.07 o 
  -3   5   8       36.04       36.23      1.44 o 
  -2   5   8       22.44       21.45      1.30 o 
  -1   5   8      179.40      183.86      3.35 o 
   0   5   8       23.68       25.91      1.08 o 
   1   5   8        1.13       -0.09      0.61 o 
   2   5   8       10.76       11.28      0.59 o 
   3   5   8       13.85       13.73      0.72 o 
   4   5   8      207.68      190.82      4.65 o 
   5   5   8        0.03       -0.32      1.41 o 
   6   5   8       14.10       16.17      1.69 o 
  -5   6   8        0.64        0.10      1.80 o 
  -4   6   8       29.02       30.08      3.22 o 
  -3   6   8        6.98        8.27      1.07 o 
  -2   6   8        0.20        0.66      0.87 o 
  -1   6   8        1.19        1.33      0.60 o 
   0   6   8        8.80        7.93      0.90 o 
   1   6   8       25.33       26.43      1.20 o 
   2   6   8        3.97        4.29      0.72 o 
   3   6   8       56.47       56.57      1.35 o 
   4   6   8        0.40        0.12      1.05 o 
   5   6   8        4.68        2.80      3.21 o 
   6   6   8        1.92        0.94      2.19 o 
  -4   7   8        1.04        2.19      1.80 o 
  -3   7   8        0.04       -0.10      1.41 o 
  -2   7   8       68.06       74.65      3.21 o 
  -1   7   8        5.31        3.86      0.92 o 
   0   7   8       16.34       17.67      1.09 o 
   1   7   8       18.23       19.25      1.14 o 
   2   7   8        4.41        3.84      0.72 o 
   3   7   8        2.86        2.98      0.97 o 
   4   7   8        0.01        0.61      1.54 o 
   5   7   8        4.90       10.33      2.97 o 
  -3   8   8       23.76       19.64      4.07 o 
  -2   8   8       19.62       13.05      3.37 o 
  -1   8   8        3.40        4.68      1.63 o 
   0   8   8        5.34        3.06      1.12 o 
   1   8   8        0.81        0.29      1.30 o 
   2   8   8        0.02       -1.87      1.87 o 
   3   8   8        4.05        3.00      5.12 o 
   4   8   8        0.22       -1.10      2.04 o 
   0   9   8        4.13        2.01      3.03 o 
   1   9   8        1.09       -1.01      1.58 o 
  -1  -7   9        0.02       -0.14      1.35 o 
  -4  -6   9        0.47       -0.16      1.57 o 
  -3  -6   9        0.00        1.72      1.30 o 
  -2  -6   9        3.36        4.32      1.16 o 
  -1  -6   9        0.24        0.59      0.89 o 
   0  -6   9       30.50       32.65      2.58 o 
   1  -6   9        6.40        6.55      1.72 o 
   2  -6   9        0.78        1.10      2.19 o 
   3  -6   9        7.79        8.30      2.66 o 
  -5  -5   9        0.19        1.22      1.19 o 
  -4  -5   9        0.27        2.06      1.59 o 
  -3  -5   9        3.63        2.92      0.87 o 
  -2  -5   9        0.02        0.73      0.64 o 
  -1  -5   9        4.29        3.13      0.74 o 
   0  -5   9       83.44       84.83      2.25 o 
   1  -5   9        0.00       -1.01      1.01 o 
   2  -5   9        0.60        0.50      0.96 o 
   3  -5   9        4.32        4.01      1.49 o 
   4  -5   9        0.00       -1.72      2.04 o 
  -5  -4   9        2.45        0.47      2.04 o 
  -4  -4   9        6.06        6.67      0.97 o 
  -3  -4   9        6.23        4.99      0.73 o 
  -2  -4   9        0.28       -0.46      0.57 o 
  -1  -4   9       15.48       14.46      1.27 o 
   0  -4   9        0.23        0.03      0.62 o 
   1  -4   9        1.76        0.85      0.61 o 
   2  -4   9        6.11        8.10      0.97 o 
   3  -4   9       10.92        9.80      1.15 o 
   4  -4   9        8.25        6.75      1.49 o 
   5  -4   9       11.01        7.05      2.51 o 
  -6  -3   9        0.17        0.78      2.04 o 
  -5  -3   9        0.23       -1.04      1.05 o 
  -4  -3   9       27.30       25.22      1.22 o 
  -3  -3   9        1.73        1.10      0.65 o 
  -2  -3   9        2.88        3.22      0.62 o 
  -1  -3   9       39.49       37.77      1.32 o 
   0  -3   9        1.92        2.09      0.54 o 
   1  -3   9       51.22       52.35      1.51 o 
   2  -3   9       12.98       14.91      0.99 o 
   3  -3   9        5.25        6.32      0.79 o 
   4  -3   9       25.73       24.08      1.60 o 
   5  -3   9       13.67       13.88      1.71 o 
  -6  -2   9        0.03       -0.31      2.11 o 
  -5  -2   9       29.45       26.29      1.56 o 
  -4  -2   9        1.59        1.21      0.62 o 
  -3  -2   9        1.37        0.44      0.65 o 
  -2  -2   9        9.44        9.26      0.65 o 
  -1  -2   9        1.51        1.28      0.44 o 
   0  -2   9       16.68       14.98      0.78 o 
   1  -2   9        0.17       -0.19      0.40 o 
   2  -2   9        6.41        7.83      0.54 o 
   3  -2   9       41.48       43.00      1.58 o 
   4  -2   9        1.14        2.77      0.67 o 
   5  -2   9        5.46        6.95      1.38 o 
   6  -2   9       18.63       17.38      2.66 o 
  -6  -1   9        0.24       -1.12      1.12 o 
  -5  -1   9       29.61       25.94      1.35 o 
  -4  -1   9        0.00        0.23      0.61 o 
  -3  -1   9        4.70        5.75      0.65 o 
  -2  -1   9        0.72        0.39      0.48 o 
  -1  -1   9       15.66       18.91      0.65 o 
   0  -1   9       76.40       77.34      2.13 o 
   1  -1   9      172.43      178.07      4.93 o 
   2  -1   9       25.33       27.74      0.76 o 
   3  -1   9        0.30        0.15      0.20 o 
   4  -1   9      110.05      112.94      2.32 o 
   5  -1   9       23.68       24.55      1.40 o 
   6  -1   9        0.71        1.40      0.93 o 
  -6   0   9        7.16        7.19      1.58 o 
  -5   0   9        1.85        1.69      0.69 o 
  -4   0   9       14.62       15.71      0.92 o 
  -3   0   9        5.87        7.14      0.63 o 
  -2   0   9       16.61       11.74      0.66 o 
  -1   0   9        4.31        3.30      0.39 o 
   0   0   9       55.80       69.85      1.41 o 
   1   0   9       75.77       72.33      3.76 o 
   2   0   9       17.13       20.21      1.08 o 
   3   0   9       47.18       45.39      1.41 o 
   4   0   9      207.61      206.08      3.86 o 
   5   0   9       46.08       44.74      2.32 o 
   6   0   9        8.38        7.91      1.17 o 
   7   0   9        0.48        1.57      1.72 o 
  -6   1   9       25.18       25.36      5.79 o 
  -5   1   9        0.04       -0.10      0.74 o 
  -4   1   9        2.42        2.89      0.75 o 
  -3   1   9        9.84        8.13      0.72 o 
  -2   1   9        0.86        0.84      0.48 o 
  -1   1   9       91.21       93.93      1.48 o 
   0   1   9      286.67      308.74      5.08 o 
   1   1   9        6.90        5.95      0.39 o 
   2   1   9       58.42       51.16      1.03 o 
   3   1   9        4.87        5.36      0.53 o 
   4   1   9       16.56       19.28      0.85 o 
   5   1   9       79.60       81.29      1.89 o 
   6   1   9        7.11        8.13      1.20 o 
   7   1   9        3.72        7.06      1.58 o 
  -6   2   9        0.64       -0.84      1.54 o 
  -5   2   9        1.66        2.13      0.83 o 
  -4   2   9        1.48        0.95      0.71 o 
  -3   2   9        9.89       10.65      0.82 o 
  -2   2   9        0.00        0.30      0.47 o 
  -1   2   9      249.51      243.93      3.90 o 
   0   2   9        5.44        9.06      0.39 o 
   1   2   9       67.70       74.03      1.40 o 
   2   2   9        1.66       -0.19      0.36 o 
   3   2   9       23.39       24.40      0.87 o 
   4   2   9       20.79       20.49      0.91 o 
   5   2   9      104.43      106.56      2.15 o 
   6   2   9        2.21        1.74      1.05 o 
   7   2   9        3.72        3.82      2.97 o 
  -6   3   9        1.16        0.12      1.58 o 
  -5   3   9        1.82        2.80      0.99 o 
  -4   3   9        4.83        4.60      0.79 o 
  -3   3   9        1.32        2.35      0.68 o 
  -2   3   9       40.24       50.68      1.31 o 
  -1   3   9      134.24      138.29      2.44 o 
   0   3   9        6.55        8.64      0.49 o 
   1   3   9       11.12       12.19      0.47 o 
   2   3   9       56.12       54.70      0.92 o 
   3   3   9        9.10        8.94      0.43 o 
   4   3   9        5.67        4.72      0.43 o 
   5   3   9       16.18       15.17      0.94 o 
   6   3   9       23.44       26.50      3.56 o 
   7   3   9       14.58       12.84      2.66 o 
  -6   4   9        1.65       -0.85      1.69 o 
  -5   4   9        4.16        2.94      1.28 o 
  -4   4   9        3.75        5.20      0.90 o 
  -3   4   9       16.37       16.91      1.05 o 
  -2   4   9       63.53       68.58      1.97 o 
  -1   4   9       14.86       13.80      0.74 o 
   0   4   9       17.45       21.22      0.74 o 
   1   4   9       39.35       38.17      0.92 o 
   2   4   9       18.37       16.93      0.63 o 
   3   4   9       20.96       20.40      0.78 o 
   4   4   9       11.40       11.46      0.89 o 
   5   4   9        5.20        6.92      0.79 o 
   6   4   9       80.32       75.97      2.95 o 
  -5   5   9        1.66       -0.65      1.50 o 
  -4   5   9        0.01       -0.07      1.06 o 
  -3   5   9        4.10        4.27      0.81 o 
  -2   5   9       17.65       17.62      1.12 o 
  -1   5   9        9.29        9.04      0.76 o 
   0   5   9        6.69        7.71      0.73 o 
   1   5   9        1.35        1.17      0.57 o 
   2   5   9        1.97        2.23      0.48 o 
   3   5   9       23.22       21.12      0.82 o 
   4   5   9        8.92        8.24      0.95 o 
   5   5   9       36.70       30.69      1.54 o 
   6   5   9       10.46       13.28      1.98 o 
  -5   6   9        0.41       -1.25      2.51 o 
  -4   6   9       12.31       15.84      2.95 o 
  -3   6   9        7.66        7.73      1.12 o 
  -2   6   9        2.50        2.30      0.83 o 
  -1   6   9        5.22        3.92      0.76 o 
   0   6   9        4.53        3.67      0.82 o 
   1   6   9        4.09        5.34      0.81 o 
   2   6   9        3.30        3.85      0.70 o 
   3   6   9       15.96       15.21      0.95 o 
   4   6   9        0.02       -1.78      2.03 o 
   5   6   9       25.00       20.65      2.07 o 
  -4   7   9        0.04       -1.65      1.65 o 
  -3   7   9        0.19        2.47      2.37 o 
  -2   7   9        7.21        8.65      1.83 o 
  -1   7   9        1.58        3.30      0.91 o 
   0   7   9        3.93        4.53      0.86 o 
   1   7   9        0.19       -0.37      0.74 o 
   2   7   9        7.03        6.43      0.87 o 
   3   7   9        0.04       -1.08      1.08 o 
   4   7   9       67.45       56.94      5.01 o 
  -2   8   9        1.94        5.51      1.61 o 
  -1   8   9        2.66        4.03      1.76 o 
   0   8   9        0.05       -1.00      1.00 o 
   1   8   9        6.69        8.02      2.93 o 
   2   8   9        0.54       -0.17      3.33 o 
   3   8   9       18.10       15.14      3.20 o 
   4   8   9        0.06        0.31      2.19 o 
   1   9   9        0.51       -1.57      2.35 o 
  -3  -6  10        0.07        1.10      1.57 o 
  -2  -6  10       11.66       12.45      1.40 o 
  -1  -6  10        9.27        8.91      1.36 o 
   0  -6  10        7.73        8.14      2.51 o 
   1  -6  10       23.17       22.39      3.29 o 
   2  -6  10        2.60        5.17      2.51 o 
  -4  -5  10        0.50       -0.45      1.47 o 
  -3  -5  10        1.70        1.35      1.20 o 
  -2  -5  10        1.46        2.01      0.88 o 
  -1  -5  10       39.00       39.22      1.74 o 
   0  -5  10       14.06       17.47      1.72 o 
   1  -5  10       35.20       35.96      1.93 o 
   2  -5  10        0.20       -0.75      1.27 o 
   3  -5  10        0.53        0.14      1.35 o 
   4  -5  10        0.00        1.72      2.19 o 
  -5  -4  10        0.19        0.70      1.49 o 
  -4  -4  10        6.87        5.72      1.23 o 
  -3  -4  10        8.88        7.93      0.79 o 
  -2  -4  10       24.08       25.22      0.98 o 
  -1  -4  10        2.89        3.33      0.61 o 
   0  -4  10      107.16      107.14      2.49 o 
   1  -4  10        1.66        1.23      0.79 o 
   2  -4  10        0.43        0.62      0.93 o 
   3  -4  10        1.55        2.08      1.27 o 
   4  -4  10        1.84        1.45      1.31 o 
   5  -4  10        2.74        4.23      2.35 o 
  -5  -3  10        4.06        3.44      2.04 o 
  -4  -3  10        2.28       -0.24      0.70 o 
  -3  -3  10        0.60        0.76      0.63 o 
  -2  -3  10        7.28        6.18      0.70 o 
  -1  -3  10       33.61       31.56      1.74 o 
   0  -3  10       75.15       78.41      2.27 o 
   1  -3  10        3.38        4.41      0.78 o 
   2  -3  10        5.33        4.50      0.77 o 
   3  -3  10        4.59        5.46      0.73 o 
   4  -3  10        1.09       -0.34      1.88 o 
   5  -3  10       40.19       48.23      2.76 o 
  -6  -2  10        2.33        0.78      1.88 o 
  -5  -2  10       11.22        8.92      1.41 o 
  -4  -2  10        0.02        0.61      0.70 o 
  -3  -2  10        0.12        0.71      0.61 o 
  -2  -2  10        7.86        6.40      0.61 o 
  -1  -2  10       86.33       81.84      1.78 o 
   0  -2  10       15.64       15.81      0.80 o 
   1  -2  10       32.10       29.52      0.90 o 
   2  -2  10        1.86        3.21      0.51 o 
   3  -2  10        8.24        8.14      0.74 o 
   4  -2  10        0.07       -0.52      0.71 o 
   5  -2  10      134.40      147.61      5.31 o 
   6  -2  10        4.82        3.60      2.19 o 
  -6  -1  10        9.42        5.09      1.71 o 
  -5  -1  10        1.28        2.56      0.93 o 
  -4  -1  10        0.35        0.58      0.62 o 
  -3  -1  10        4.35        5.74      0.66 o 
  -2  -1  10       46.15       47.31      1.31 o 
  -1  -1  10      159.63      140.71      2.41 o 
   0  -1  10       11.47       11.47      0.49 o 
   1  -1  10       32.03       37.41      1.28 o 
   2  -1  10       39.99       40.53      1.35 o 
   3  -1  10       11.25       11.32      0.64 o 
   4  -1  10      172.83      165.28      4.45 o 
   5  -1  10       17.92       18.64      1.22 o 
   6  -1  10        3.80        3.91      1.04 o 
  -6   0  10        0.14        2.12      1.79 o 
  -5   0  10        4.25        3.71      0.93 o 
  -4   0  10        9.27       11.18      0.83 o 
  -3   0  10        6.09        6.88      0.70 o 
  -2   0  10       25.43       25.63      0.94 o 
  -1   0  10       15.16       13.56      0.50 o 
   0   0  10       61.41       58.57      1.32 o 
   1   0  10        7.55        7.05      1.57 o 
   2   0  10       29.14       31.89      2.20 o 
   3   0  10        1.42        1.86      0.40 o 
   4   0  10      308.43      329.30      6.56 o 
   5   0  10        5.49        7.49      0.95 o 
   6   0  10        1.53        2.24      0.96 o 
  -6   1  10        1.92        3.10      1.54 o 
  -5   1  10        0.32        0.71      1.22 o 
  -4   1  10        0.63        0.05      0.79 o 
  -3   1  10        1.36        1.05      0.71 o 
  -2   1  10       22.03       21.46      0.79 o 
  -1   1  10        4.31        4.07      0.33 o 
   0   1  10      141.72      136.32      2.40 o 
   1   1  10       27.29       21.40      2.08 o 
   2   1  10       18.54       22.73      1.00 o 
   3   1  10      278.51      267.73      5.28 o 
   4   1  10       21.62       21.82      0.87 o 
   5   1  10        2.18        2.43      0.70 o 
   6   1  10        0.61        0.39      2.15 o 
  -6   2  10        1.68        0.78      1.49 o 
  -5   2  10        1.30        0.75      0.91 o 
  -4   2  10        2.79        4.61      0.79 o 
  -3   2  10       20.09       21.03      1.00 o 
  -2   2  10       29.07       32.26      1.00 o 
  -1   2  10        0.01        0.33      0.37 o 
   0   2  10       15.28       20.61      0.91 o 
   1   2  10       94.52       91.23      1.86 o 
   2   2  10       55.43       53.64      1.55 o 
   3   2  10      100.53       99.59      2.27 o 
   4   2  10       59.64       59.24      1.56 o 
   5   2  10       15.22       19.21      1.17 o 
   6   2  10        4.71        1.27      2.53 o 
   7   2  10        0.33        1.57      1.72 o 
  -6   3  10        1.87        0.37      1.65 o 
  -5   3  10        8.32        6.20      1.32 o 
  -4   3  10        0.10       -0.16      0.68 o 
  -3   3  10        0.90        0.71      0.68 o 
  -2   3  10        5.04        4.63      0.64 o 
  -1   3  10      108.54      117.36      2.13 o 
   0   3  10       23.12       25.05      0.68 o 
   1   3  10        9.19        8.02      0.39 o 
   2   3  10       90.96       89.05      1.75 o 
   3   3  10        5.45        4.82      0.71 o 
   4   3  10        1.71        1.48      0.53 o 
   5   3  10        8.25        5.71      0.88 o 
   6   3  10        3.84        2.94      2.96 o 
  -5   4  10        2.18       -0.04      1.16 o 
  -4   4  10        0.08        0.18      0.83 o 
  -3   4  10        3.74        3.28      0.77 o 
  -2   4  10       13.53       11.55      0.96 o 
  -1   4  10      130.74      137.71      2.72 o 
   0   4  10        1.21        1.40      0.49 o 
   1   4  10       20.10       21.38      0.75 o 
   2   4  10        1.26        1.63      0.39 o 
   3   4  10        5.00        5.15      0.48 o 
   4   4  10        5.22        5.30      0.87 o 
   5   4  10        7.67        8.50      1.30 o 
   6   4  10        8.42        9.45      5.71 o 
  -5   5  10        0.01        3.70      2.19 o 
  -4   5  10        1.68        1.65      1.14 o 
  -3   5  10        0.00       -0.11      0.70 o 
  -2   5  10       47.16       45.32      2.72 o 
  -1   5  10        2.77        2.29      0.66 o 
   0   5  10        2.05        2.36      0.71 o 
   1   5  10        0.21        0.34      0.53 o 
   2   5  10        0.19        0.31      0.48 o 
   3   5  10        0.01       -0.38      0.46 o 
   4   5  10        4.60        4.16      1.10 o 
   5   5  10        9.20        6.84      2.60 o 
   6   5  10        3.93        5.32      1.65 o 
  -4   6  10        8.91       14.34      3.60 o 
  -3   6  10        8.61       11.12      1.33 o 
  -2   6  10       23.62       24.69      1.11 o 
  -1   6  10        0.09        0.46      0.59 o 
   0   6  10        1.72        1.64      0.73 o 
   1   6  10        0.48        0.00      0.68 o 
   2   6  10        0.96        0.35      0.67 o 
   3   6  10        0.14       -0.08      0.95 o 
   4   6  10        0.09       -1.05      1.05 o 
   5   6  10        1.91        1.41      3.73 o 
  -3   7  10       17.05       19.65      3.19 o 
  -2   7  10        3.43        2.22      1.27 o 
  -1   7  10        0.02       -0.68      0.90 o 
   0   7  10        0.00        0.63      0.77 o 
   1   7  10        0.19        0.56      0.89 o 
   2   7  10        2.50        1.23      0.83 o 
   3   7  10        3.95        4.01      1.50 o 
   4   7  10        5.04        7.14      1.43 o 
  -2   8  10        0.01        0.14      1.65 o 
  -1   8  10        0.02        1.45      2.51 o 
   0   8  10        0.14        0.52      1.80 o 
   1   8  10        0.57        0.57      1.52 o 
   2   8  10        0.04        1.61      2.08 o 
   3   8  10        7.87        3.14      3.36 o 
  -2  -6  11       13.42        9.86      2.51 o 
  -1  -6  11        0.01       -1.27      1.27 o 
   0  -6  11       54.46       56.52      4.85 o 
   1  -6  11       24.29       24.27      3.29 o 
  -4  -5  11        5.84        6.49      1.54 o 
  -3  -5  11       11.11        7.69      1.52 o 
  -2  -5  11        2.46        1.89      1.04 o 
  -1  -5  11       10.72       12.84      1.70 o 
   0  -5  11       79.14       87.67      3.93 o 
   1  -5  11        0.04        0.15      1.27 o 
   2  -5  11        0.03        0.18      1.80 o 
   3  -5  11        0.33        0.63      2.19 o 
  -5  -4  11        7.56        4.70      2.19 o 
  -4  -4  11        0.51        0.06      1.01 o 
  -3  -4  11        0.05        0.47      0.82 o 
  -2  -4  11        3.38        2.40      0.70 o 
  -1  -4  11      227.85      239.41      4.50 o 
   0  -4  11       64.69       70.89      2.22 o 
   1  -4  11        8.50        8.56      1.08 o 
   2  -4  11        3.18        3.36      1.24 o 
   3  -4  11        0.60        0.23      1.24 o 
   4  -4  11        4.90        7.26      1.57 o 
  -5  -3  11        5.86        1.88      2.19 o 
  -4  -3  11        8.24        7.59      1.05 o 
  -3  -3  11        1.37        0.98      0.62 o 
  -2  -3  11       36.08       33.22      1.23 o 
  -1  -3  11      207.25      213.88      3.63 o 
   0  -3  11       27.43       28.67      1.31 o 
   1  -3  11        0.49        0.86      0.68 o 
   2  -3  11        2.49        2.47      0.68 o 
   3  -3  11        5.85        6.80      1.23 o 
   4  -3  11        4.28        6.33      1.88 o 
   5  -3  11        8.88        7.25      1.43 o 
  -6  -2  11        0.55        2.04      2.19 o 
  -5  -2  11        0.07        1.23      1.38 o 
  -4  -2  11       15.98       17.54      0.98 o 
  -3  -2  11        3.21        3.96      0.67 o 
  -2  -2  11      282.17      273.97      5.64 o 
  -1  -2  11        8.12        8.84      0.64 o 
   0  -2  11       14.26       12.51      0.78 o 
   1  -2  11       55.31       57.72      1.39 o 
   2  -2  11        2.20        3.20      0.48 o 
   3  -2  11        0.26       -0.15      0.44 o 
   4  -2  11       30.18       32.83      1.75 o 
   5  -2  11        0.08       -0.61      1.16 o 
   6  -2  11        5.62        2.66      2.04 o 
  -6  -1  11        1.97        1.72      2.19 o 
  -5  -1  11        1.21        0.17      1.44 o 
  -4  -1  11        1.47        0.43      0.61 o 
  -3  -1  11       39.37       38.25      1.23 o 
  -2  -1  11      186.91      185.24      3.48 o 
  -1  -1  11       61.51       62.00      1.62 o 
   0  -1  11        4.09        3.42      0.40 o 
   1  -1  11       23.16       22.59      1.21 o 
   2  -1  11        2.79        2.36      0.57 o 
   3  -1  11       21.01       25.02      1.38 o 
   4  -1  11        2.47        2.16      0.59 o 
   5  -1  11       61.02       62.50      2.24 o 
   6  -1  11        0.69       -0.04      1.20 o 
  -6   0  11        6.58        6.89      2.51 o 
  -5   0  11        8.21        8.52      1.13 o 
  -4   0  11        2.36        2.18      0.68 o 
  -3   0  11       39.02       37.76      1.29 o 
  -2   0  11        1.98        2.14      0.55 o 
  -1   0  11        0.16        0.03      0.44 o 
   0   0  11        3.65        2.91      0.35 o 
   1   0  11        7.50        6.11      1.57 o 
   2   0  11       79.19       90.09      3.94 o 
   3   0  11       28.39       33.02      1.28 o 
   4   0  11        4.44        5.74      0.55 o 
   5   0  11       60.02       58.50      2.31 o 
   6   0  11        0.11        0.72      0.91 o 
  -6   1  11        1.89        0.94      2.04 o 
  -5   1  11        0.75        2.37      1.28 o 
  -4   1  11        5.84        5.98      0.79 o 
  -3   1  11       68.96       68.89      1.76 o 
  -2   1  11       34.87       34.87      1.04 o 
  -1   1  11        0.66        0.19      0.35 o 
   0   1  11        1.01        1.50      0.39 o 
   1   1  11       15.12       14.31      0.75 o 
   2   1  11       23.06       20.50      0.62 o 
   3   1  11       13.83       14.69      0.78 o 
   4   1  11      219.17      212.49      4.42 o 
   5   1  11        3.92        3.46      0.86 o 
   6   1  11        0.14        1.09      0.89 o 
  -6   2  11        1.21        4.23      2.35 o 
  -5   2  11        0.04        0.02      0.95 o 
  -4   2  11        0.02        0.02      0.75 o 
  -3   2  11        0.09        0.56      0.67 o 
  -2   2  11       18.46       19.01      0.77 o 
  -1   2  11        0.09       -0.40      0.40 o 
   0   2  11        2.04        1.30      0.44 o 
   1   2  11       48.10       48.17      1.15 o 
   2   2  11       70.27       63.93      1.29 o 
   3   2  11      147.46      147.94      3.27 o 
   4   2  11      219.05      217.81      4.08 o 
   5   2  11       22.06       24.56      1.46 o 
   6   2  11        1.15        0.09      2.66 o 
  -6   3  11        0.10       -0.31      2.04 o 
  -5   3  11        0.82        0.26      1.13 o 
  -4   3  11        6.89        9.99      0.91 o 
  -3   3  11       11.58       14.83      0.96 o 
  -2   3  11        1.74        2.47      0.56 o 
  -1   3  11        0.07        0.17      0.27 o 
   0   3  11        0.39        0.64      0.36 o 
   1   3  11        2.57        2.70      0.50 o 
   2   3  11        2.62        3.35      0.59 o 
   3   3  11      289.98      274.52      4.97 o 
   4   3  11        1.70        1.06      0.72 o 
   5   3  11        5.68        4.05      0.99 o 
   6   3  11        0.40       -0.09      1.31 o 
  -5   4  11        0.01        1.81      1.25 o 
  -4   4  11        0.17       -0.77      0.87 o 
  -3   4  11       22.12       24.54      1.18 o 
  -2   4  11        0.64        0.43      0.65 o 
  -1   4  11        1.13        2.08      0.63 o 
   0   4  11        3.57        3.62      0.54 o 
   1   4  11       27.40       27.42      0.84 o 
   2   4  11      171.14      165.01      2.29 o 
   3   4  11       91.53       90.59      1.61 o 
   4   4  11        6.28        5.70      0.69 o 
   5   4  11       22.52       25.89      2.60 o 
   6   4  11        7.65        8.54      4.11 o 
  -5   5  11        0.00        2.04      2.04 o 
  -4   5  11        2.16        2.02      1.20 o 
  -3   5  11        4.96        5.79      0.97 o 
  -2   5  11        2.37        1.06      0.83 o 
  -1   5  11        2.86        2.56      0.66 o 
   0   5  11        0.00       -0.10      0.65 o 
   1   5  11        0.12        0.12      0.52 o 
   2   5  11      169.79      175.85      3.00 o 
   3   5  11        1.05        0.46      0.53 o 
   4   5  11        8.59        8.51      1.11 o 
   5   5  11        5.81        5.36      1.50 o 
   6   5  11        0.01        3.13      2.04 o 
  -4   6  11        1.41        3.13      2.35 o 
  -3   6  11        2.24        2.85      1.60 o 
  -2   6  11        3.97        4.85      0.77 o 
  -1   6  11        4.86        4.73      0.86 o 
   0   6  11        0.94        1.29      0.71 o 
   1   6  11       46.39       46.49      1.45 o 
   2   6  11        5.58        6.08      0.79 o 
   3   6  11        0.06       -0.42      0.79 o 
   4   6  11        6.27        6.89      1.31 o 
   5   6  11        2.81        3.63      2.10 o 
  -3   7  11        0.57        2.74      4.15 o 
  -2   7  11        1.99        3.80      1.76 o 
  -1   7  11        0.65        2.85      1.21 o 
   0   7  11        0.10       -0.38      0.87 o 
   1   7  11       19.02       21.19      1.63 o 
   2   7  11        0.02        1.12      0.92 o 
   3   7  11        2.40       -0.50      0.95 o 
   4   7  11        0.37       -1.34      2.44 o 
  -2   8  11        2.55        8.02      1.99 o 
  -1   8  11        0.04       -1.61      1.61 o 
   0   8  11        1.81        0.25      1.75 o 
   1   8  11        2.35        2.86      1.52 o 
   2   8  11        0.00       -0.70      1.43 o 
   3   8  11        0.10       -0.47      4.93 o 
  -1  -6  12        0.76        0.94      1.72 o 
  -3  -5  12       27.04       30.75      2.03 o 
  -2  -5  12        0.88        2.38      1.16 o 
  -1  -5  12        3.57        4.31      1.42 o 
   0  -5  12       10.83       13.53      1.87 o 
   1  -5  12       22.49       22.94      2.97 o 
   2  -5  12        0.53        0.42      1.31 o 
   3  -5  12        0.62        0.94      2.19 o 
  -4  -4  12        0.89        1.26      1.11 o 
  -3  -4  12        0.02       -0.47      0.99 o 
  -2  -4  12       64.17       73.35      2.54 o 
  -1  -4  12       23.81       26.90      1.48 o 
   0  -4  12       87.64       91.42      3.82 o 
   1  -4  12        0.14        1.45      1.20 o 
   2  -4  12        2.05        3.08      1.27 o 
   3  -4  12       13.45       14.90      1.69 o 
   4  -4  12        3.26        1.27      1.31 o 
  -5  -3  12       23.69       24.86      2.27 o 
  -4  -3  12       15.15       15.83      1.50 o 
  -3  -3  12       41.05       41.86      1.57 o 
  -2  -3  12      174.92      183.33      3.57 o 
  -1  -3  12      100.93       98.45      3.14 o 
   0  -3  12       50.86       52.69      1.85 o 
   1  -3  12        6.28        5.91      0.84 o 
   2  -3  12        0.11        0.58      0.80 o 
   3  -3  12        0.01        1.33      1.05 o 
   4  -3  12        0.01        0.70      1.09 o 
   5  -3  12       11.12        9.99      1.58 o 
  -5  -2  12       21.12       17.85      2.82 o 
  -4  -2  12       10.78        9.47      1.09 o 
  -3  -2  12        5.78        4.52      0.65 o 
  -2  -2  12       13.58       13.82      0.86 o 
  -1  -2  12      663.36      660.15     13.52 o 
   0  -2  12        0.34        1.35      0.74 o 
   1  -2  12        5.26        4.90      0.49 o 
   2  -2  12       11.88       10.85      0.93 o 
   3  -2  12        0.36        0.97      0.71 o 
   4  -2  12       43.76       50.53      2.23 o 
   5  -2  12        9.17       10.05      1.72 o 
  -5  -1  12        0.69        1.41      1.44 o 
  -4  -1  12       45.07       42.28      1.47 o 
  -3  -1  12       47.91       49.68      1.51 o 
  -2  -1  12      266.80      257.73      4.65 o 
  -1  -1  12        1.27        3.32      0.67 o 
   0  -1  12        3.29        3.29      0.47 o 
   1  -1  12        0.05        0.16      0.66 o 
   2  -1  12        0.23       -0.05      0.57 o 
   3  -1  12        0.30       -0.64      1.03 o 
   4  -1  12       51.80       52.94      3.21 o 
   5  -1  12       18.61       17.84      1.18 o 
   6  -1  12        0.55        1.88      1.88 o 
  -6   0  12        0.33        0.31      2.04 o 
  -5   0  12        9.61        8.45      1.60 o 
  -4   0  12       66.32       64.60      2.01 o 
  -3   0  12       42.28       38.70      1.21 o 
  -2   0  12      484.39      487.77      8.31 o 
  -1   0  12       39.90       37.57      1.18 o 
   0   0  12       16.57       16.65      0.61 o 
   1   0  12        0.00        0.41      0.57 o 
   2   0  12       35.44       33.82      4.38 o 
   3   0  12       86.01       79.67      4.21 o 
   4   0  12       84.78       84.07      2.89 o 
   5   0  12        4.08        3.87      0.87 o 
   6   0  12        0.02       -1.09      1.09 o 
  -6   1  12        1.51        3.76      2.19 o 
  -5   1  12        0.10        1.50      1.41 o 
  -4   1  12        0.24        0.26      0.67 o 
  -3   1  12      252.49      251.42      4.67 o 
  -2   1  12       72.03       70.80      1.45 o 
  -1   1  12       14.89       14.92      0.80 o 
   0   1  12       26.53       27.02      0.88 o 
   1   1  12        5.22        5.71      0.47 o 
   2   1  12        0.68        0.34      0.46 o 
   3   1  12      158.26      156.86      3.76 o 
   4   1  12        9.50        9.21      0.67 o 
   5   1  12        5.29        5.66      0.92 o 
   6   1  12        2.28       -0.32      2.81 o 
  -5   2  12        1.21        0.25      1.31 o 
  -4   2  12       34.77       33.65      1.50 o 
  -3   2  12       64.02       73.89      1.87 o 
  -2   2  12        8.76        8.14      0.66 o 
  -1   2  12       36.81       34.79      0.85 o 
   0   2  12       14.46       11.45      0.65 o 
   1   2  12       12.08       10.06      0.50 o 
   2   2  12       12.25       11.49      0.69 o 
   3   2  12      294.01      305.87      5.73 o 
   4   2  12        0.15       -0.33      0.33 o 
   5   2  12        0.32       -0.62      0.80 o 
   6   2  12        0.03       -1.93      2.76 o 
  -5   3  12        1.83        1.25      1.88 o 
  -4   3  12       49.89       53.03      1.87 o 
  -3   3  12       79.02       76.89      1.93 o 
  -2   3  12        1.77        1.68      0.64 o 
  -1   3  12        0.16        0.31      0.48 o 
   0   3  12       40.55       39.72      1.76 o 
   1   3  12        0.07       -0.01      0.48 o 
   2   3  12      252.15      245.27      4.09 o 
   3   3  12        0.94        2.39      0.55 o 
   4   3  12       39.18       33.79      2.61 o 
   5   3  12        1.84        1.94      0.91 o 
   6   3  12        0.00       -2.35      2.35 o 
  -5   4  12        5.82        8.14      2.51 o 
  -4   4  12       21.84       20.96      2.92 o 
  -3   4  12        1.88        2.58      0.75 o 
  -2   4  12        1.42       -0.63      0.63 o 
  -1   4  12        0.27        0.78      0.60 o 
   0   4  12       14.90       16.94      0.69 o 
   1   4  12        0.35        0.55      0.35 o 
   2   4  12      229.49      239.08      3.78 o 
   3   4  12       67.96       66.94      1.59 o 
   4   4  12        0.05       -0.42      1.04 o 
   5   4  12        8.58        7.54      1.54 o 
   6   4  12        0.28       -0.19      1.31 o 
  -4   5  12        3.20        0.31      2.04 o 
  -3   5  12        3.09        3.21      1.05 o 
  -2   5  12       11.51       10.92      0.88 o 
  -1   5  12        1.67        1.35      0.62 o 
   0   5  12        0.18       -0.60      0.60 o 
   1   5  12      152.96      156.46      2.84 o 
   2   5  12        1.57        2.32      0.74 o 
   3   5  12       33.12       30.54      1.39 o 
   4   5  12        2.92        2.55      0.86 o 
   5   5  12        4.37        3.12      1.55 o 
  -4   6  12        0.26        1.88      2.19 o 
  -3   6  12        0.72        2.67      1.62 o 
  -2   6  12        0.60        0.41      0.90 o 
  -1   6  12        1.23        1.08      0.70 o 
   0   6  12        4.45        5.92      0.91 o 
   1   6  12       20.99       21.40      1.07 o 
   2   6  12       88.05       87.39      2.48 o 
   3   6  12        0.40        0.61      1.09 o 
   4   6  12        0.25       -0.71      1.06 o 
   5   6  12        0.32        1.88      1.88 o 
  -3   7  12        2.18        5.12      1.92 o 
  -2   7  12        0.02        1.64      1.88 o 
  -1   7  12        0.17        1.36      2.09 o 
   0   7  12       19.43       21.32      1.99 o 
   1   7  12        2.78        1.92      0.93 o 
   2   7  12       10.86        7.92      1.05 o 
   3   7  12        0.69       -0.31      1.17 o 
   4   7  12        1.32        1.81      1.96 o 
  -1   8  12        2.95        5.12      2.43 o 
   0   8  12        0.11       -0.91      1.89 o 
   1   8  12       22.37       20.29      2.12 o 
   2   8  12        0.43        0.88      1.93 o 
  -2  -5  13       32.85       29.52      1.94 o 
  -1  -5  13       22.24       21.96      2.09 o 
   0  -5  13        4.65        6.73      2.35 o 
   1  -5  13       16.08       18.79      2.97 o 
   2  -5  13        0.00       -2.04      2.04 o 
  -4  -4  13        2.87        5.32      2.04 o 
  -3  -4  13       63.27       68.37      2.74 o 
  -2  -4  13       86.42       92.97      2.79 o 
  -1  -4  13       14.80       15.92      1.40 o 
   0  -4  13       36.65       40.40      2.55 o 
   1  -4  13        4.59        4.27      1.80 o 
   2  -4  13       12.45       10.70      1.54 o 
   3  -4  13        0.62        0.56      1.20 o 
  -4  -3  13        1.90        2.48      1.14 o 
  -3  -3  13       56.46       55.34      2.41 o 
  -2  -3  13       46.92       45.69      1.82 o 
  -1  -3  13        9.81        8.92      1.13 o 
   0  -3  13        2.70        2.66      0.82 o 
   1  -3  13       22.98       21.67      1.65 o 
   2  -3  13       15.70       14.35      1.43 o 
   3  -3  13        2.79        3.64      1.20 o 
   4  -3  13        0.10        0.42      1.09 o 
  -5  -2  13        0.01       -1.33      1.33 o 
  -4  -2  13        0.13       -0.32      0.82 o 
  -3  -2  13        4.68        3.90      0.83 o 
  -2  -2  13       35.61       37.79      1.47 o 
  -1  -2  13      341.61      353.09      6.77 o 
   0  -2  13       12.72       14.53      1.01 o 
   1  -2  13       20.63       20.74      0.90 o 
   2  -2  13        0.72        1.72      0.71 o 
   3  -2  13        0.44        0.92      0.88 o 
   4  -2  13       13.35       14.04      1.27 o 
   5  -2  13        1.05        2.45      2.19 o 
  -5  -1  13       14.71       16.91      2.82 o 
  -4  -1  13       37.44       36.38      1.99 o 
  -3  -1  13        3.25        1.18      0.73 o 
  -2  -1  13      421.60      417.75      7.22 o 
  -1  -1  13      104.95      111.44      2.50 o 
   0  -1  13       52.44       46.37      1.65 o 
   1  -1  13        1.01        0.22      0.78 o 
   2  -1  13        0.06       -0.01      0.57 o 
   3  -1  13        5.76        6.01      0.91 o 
   4  -1  13        0.02        2.13      0.86 o 
   5  -1  13        0.11        0.12      1.05 o 
  -5   0  13       21.77       13.34      3.13 o 
  -4   0  13        5.75        3.37      1.33 o 
  -3   0  13       59.38       56.01      2.24 o 
  -2   0  13        2.89        3.20      0.62 o 
  -1   0  13      363.64      351.81      6.64 o 
   0   0  13      404.50      396.19      7.19 o 
   1   0  13        0.71       -0.18      1.02 o 
   2   0  13       24.13       20.51      3.91 o 
   3   0  13       34.24       29.81      1.44 o 
   4   0  13       24.74       27.26      1.67 o 
   5   0  13        6.13        7.33      0.98 o 
   6   0  13        0.04       -0.97      1.16 o 
  -5   1  13        0.24        0.00      1.33 o 
  -4   1  13        0.23       -1.14      1.33 o 
  -3   1  13      190.36      178.75      3.51 o 
  -2   1  13      160.04      158.28      2.62 o 
  -1   1  13      197.20      189.98      3.80 o 
   0   1  13      204.05      191.35      3.33 o 
   1   1  13        0.07        0.42      0.46 o 
   2   1  13       20.79       17.38      3.91 o 
   3   1  13        6.15        7.31      0.65 o 
   4   1  13       38.23       33.77      1.36 o 
   5   1  13        2.35        0.74      0.75 o 
   6   1  13        0.01       -0.16      1.13 o 
  -5   2  13        0.38        2.19      1.88 o 
  -4   2  13      164.72      158.24      4.61 o 
  -3   2  13       91.61       89.25      2.14 o 
  -2   2  13      104.49      107.46      2.25 o 
  -1   2  13        3.52        3.55      0.44 o 
   0   2  13        7.08        6.34      0.60 o 
   1   2  13      179.56      182.42      3.07 o 
   2   2  13        0.00       -0.02      0.65 o 
   3   2  13      115.76      117.52      3.63 o 
   4   2  13        2.80        3.54      0.59 o 
   5   2  13        5.82        5.51      0.95 o 
   6   2  13        6.50        6.50      2.86 o 
  -5   3  13        8.35        7.52      2.35 o 
  -4   3  13        1.09        0.39      1.27 o 
  -3   3  13      123.04      121.94      2.66 o 
  -2   3  13       23.05       18.89      0.86 o 
  -1   3  13        5.77        4.90      0.53 o 
   0   3  13      157.51      162.43      3.73 o 
   1   3  13      222.30      223.46      3.79 o 
   2   3  13       15.27       15.44      0.90 o 
   3   3  13       63.95       65.27      1.74 o 
   4   3  13        9.19        9.57      0.91 o 
   5   3  13        0.13       -0.15      0.88 o 
   6   3  13        0.25       -3.39      5.48 o 
  -5   4  13        1.62        0.16      2.04 o 
  -4   4  13       23.52       23.33      2.16 o 
  -3   4  13        0.78        1.35      0.90 o 
  -2   4  13       28.20       23.81      1.09 o 
  -1   4  13        3.07        4.37      0.86 o 
   0   4  13        4.95        4.25      0.59 o 
   1   4  13       16.35       16.47      0.78 o 
   2   4  13      213.89      223.06      3.87 o 
   3   4  13       58.35       59.06      1.65 o 
   4   4  13        2.02        1.11      0.89 o 
   5   4  13       12.48       16.48      1.71 o 
  -4   5  13       28.67       26.30      3.29 o 
  -3   5  13       15.47       13.46      1.41 o 
  -2   5  13        0.10        1.33      0.78 o 
  -1   5  13       31.52       32.01      1.73 o 
   0   5  13        1.26        2.79      0.88 o 
   1   5  13       46.33       54.70      1.44 o 
   2   5  13       26.29       22.70      0.94 o 
   3   5  13        0.69       -0.70      0.70 o 
   4   5  13        2.07        1.79      0.99 o 
   5   5  13        1.58        0.06      1.31 o 
  -3   6  13        0.14        1.01      2.93 o 
  -2   6  13        4.87        5.50      1.00 o 
  -1   6  13        7.02        9.09      1.05 o 
   0   6  13        1.01        1.04      1.02 o 
   1   6  13       36.99       40.46      1.67 o 
   2   6  13      132.40      137.18      3.87 o 
   3   6  13        0.88       -0.01      1.07 o 
   4   6  13        0.79       -1.01      1.01 o 
  -2   7  13        1.94        2.76      2.58 o 
  -1   7  13        0.49        2.08      1.39 o 
   0   7  13       20.34       24.43      1.71 o 
   1   7  13       86.16       90.56      2.66 o 
   2   7  13        1.64        1.30      1.66 o 
   3   7  13        6.84        7.35      1.49 o 
   0   8  13       13.12       15.27      3.13 o 
   1   8  13       10.46       14.93      2.37 o 
   2   8  13       10.63        5.95      2.35 o 
   0  -5  14        2.20        2.04      2.35 o 
   1  -5  14        1.39        0.31      2.19 o 
  -3  -4  14       15.74       17.76      2.16 o 
  -2  -4  14       17.79       22.68      3.02 o 
  -1  -4  14        1.95        3.44      1.13 o 
   0  -4  14        0.00       -0.48      0.83 o 
   1  -4  14       26.60       31.14      2.21 o 
   2  -4  14        0.09       -0.63      1.20 o 
   3  -4  14        2.09        0.79      1.24 o 
  -4  -3  14        7.98        7.15      1.35 o 
  -3  -3  14       17.27       20.63      1.65 o 
  -2  -3  14       64.16       67.36      2.25 o 
  -1  -3  14       13.13       11.82      1.35 o 
   0  -3  14       12.92       12.97      1.20 o 
   1  -3  14       38.65       40.55      2.74 o 
   2  -3  14        7.33        9.21      1.31 o 
   3  -3  14        4.29        5.39      1.20 o 
   4  -3  14        0.03       -0.41      1.09 o 
  -4  -2  14        2.50        2.76      1.11 o 
  -3  -2  14        9.16        7.75      1.24 o 
  -2  -2  14      146.53      164.18      4.04 o 
  -1  -2  14       10.57       10.75      0.94 o 
   0  -2  14        3.17        3.36      0.80 o 
   1  -2  14        0.63        2.09      0.97 o 
   2  -2  14      120.92      118.13      3.99 o 
   3  -2  14        7.14        7.73      1.53 o 
   4  -2  14        3.96        5.48      1.13 o 
  -5  -1  14        8.32        6.26      2.35 o 
  -4  -1  14        5.32        5.50      1.20 o 
  -3  -1  14       13.97       12.92      1.13 o 
  -2  -1  14       36.80       38.79      1.34 o 
  -1  -1  14      157.32      160.74      3.35 o 
   0  -1  14       50.47       47.51      1.85 o 
   1  -1  14       56.32       43.77      4.04 o 
   2  -1  14       56.26       44.26      2.67 o 
   3  -1  14        0.66       -0.19      0.58 o 
   4  -1  14        1.54        0.22      0.83 o 
   5  -1  14        0.12        0.40      1.41 o 
  -5   0  14        1.51        0.78      2.04 o 
  -4   0  14        1.76        0.73      1.02 o 
  -3   0  14       27.18       24.92      1.38 o 
  -2   0  14        3.90        3.09      0.50 o 
  -1   0  14      477.16      473.22      8.78 o 
   0   0  14       12.85       14.55      0.58 o 
   1   0  14       15.87       10.64      0.74 o 
   2   0  14        0.53        0.16      2.82 o 
   3   0  14       33.69       26.98      1.43 o 
   4   0  14        0.01       -0.28      0.53 o 
   5   0  14        0.09        0.76      0.94 o 
  -5   1  14        0.41        1.57      2.04 o 
  -4   1  14       32.92       31.39      2.27 o 
  -3   1  14       55.51       61.02      2.31 o 
  -2   1  14       69.77       67.37      1.50 o 
  -1   1  14       34.81       34.07      1.26 o 
   0   1  14      219.70      198.86      3.78 o 
   1   1  14       43.32       36.19      1.57 o 
   2   1  14        6.14        0.16      2.97 o 
   3   1  14       25.30       18.73      1.88 o 
   4   1  14        8.51        8.35      0.79 o 
   5   1  14       12.22       13.08      1.98 o 
  -5   2  14        3.35        1.88      1.88 o 
  -4   2  14        2.48        3.19      1.27 o 
  -3   2  14       35.64       39.35      1.98 o 
  -2   2  14       11.48       11.68      0.77 o 
  -1   2  14       81.72       72.80      1.87 o 
   0   2  14      445.78      450.39      9.18 o 
   1   2  14       25.89       26.14      1.19 o 
   2   2  14       23.09       22.04      1.04 o 
   3   2  14       43.88       39.89      2.13 o 
   4   2  14        2.37        2.66      0.75 o 
   5   2  14        3.54        4.16      1.08 o 
  -5   3  14        0.02        0.94      2.04 o 
  -4   3  14       29.09       28.82      2.27 o 
  -3   3  14       99.39       94.53      2.74 o 
  -2   3  14       21.87       20.63      1.13 o 
  -1   3  14       27.38       29.08      1.42 o 
   0   3  14      175.55      170.34      3.87 o 
   1   3  14       25.93       25.56      1.48 o 
   2   3  14        0.00       -0.01      0.45 o 
   3   3  14        0.09        0.73      0.44 o 
   4   3  14        1.88        0.29      0.73 o 
   5   3  14        0.65       -0.97      1.08 o 
  -4   4  14       81.91       79.85      5.17 o 
  -3   4  14       30.63       26.04      1.69 o 
  -2   4  14        8.08        6.46      0.85 o 
  -1   4  14        4.69        5.37      0.74 o 
   0   4  14        2.82        4.35      0.53 o 
   1   4  14       98.79      110.03      2.38 o 
   2   4  14       73.82       79.36      2.12 o 
   3   4  14        0.50       -0.57      0.76 o 
   4   4  14       41.08       42.49      1.82 o 
   5   4  14        3.79        4.69      2.58 o 
  -4   5  14        0.84        3.60      2.35 o 
  -3   5  14        7.96        8.96      1.27 o 
  -2   5  14       26.76       25.85      1.81 o 
  -1   5  14       22.49       23.85      1.38 o 
   0   5  14       22.18       23.62      1.48 o 
   1   5  14      310.30      340.33      7.89 o 
   2   5  14       11.26       11.24      0.99 o 
   3   5  14        4.69        3.20      1.00 o 
   4   5  14        4.24        4.87      1.08 o 
   5   5  14        1.04        1.64      1.39 o 
  -3   6  14        1.69        0.58      2.48 o 
  -2   6  14       21.07       20.00      2.01 o 
  -1   6  14        0.21        0.15      0.93 o 
   0   6  14        6.23        5.96      1.20 o 
   1   6  14        0.51        1.49      1.24 o 
   2   6  14       72.57       80.77      3.14 o 
   3   6  14       18.20       23.04      1.62 o 
   4   6  14        0.28       -0.84      1.06 o 
  -2   7  14        0.31        2.62      3.84 o 
  -1   7  14        9.56       13.94      3.39 o 
   0   7  14       49.21       56.75      3.01 o 
   1   7  14       24.05       25.15      1.78 o 
   2   7  14       20.12       25.88      1.81 o 
   3   7  14        8.71        6.86      1.60 o 
  -2  -4  15        3.13        1.98      1.34 o 
  -1  -4  15        3.16        4.54      2.19 o 
   0  -4  15        3.05        2.32      1.38 o 
   1  -4  15        1.52        2.94      1.31 o 
   2  -4  15        4.32        4.48      1.35 o 
  -3  -3  15        2.17        4.12      2.15 o 
  -2  -3  15        3.06        1.46      1.02 o 
  -1  -3  15        7.24        8.75      1.20 o 
   0  -3  15        1.61        1.01      1.20 o 
   1  -3  15        6.67        8.03      1.33 o 
   2  -3  15        4.13        2.18      1.33 o 
   3  -3  15       17.16       18.68      1.58 o 
  -4  -2  15        8.76       13.24      1.68 o 
  -3  -2  15        0.75        2.33      1.08 o 
  -2  -2  15        6.68        7.83      1.00 o 
  -1  -2  15        1.43        1.24      0.73 o 
   0  -2  15       34.36       31.74      1.80 o 
   1  -2  15        8.82        9.86      1.16 o 
   2  -2  15        1.85        0.95      1.49 o 
   3  -2  15        0.84        1.07      0.82 o 
   4  -2  15        8.02       10.25      1.80 o 
  -4  -1  15        3.09        5.73      1.23 o 
  -3  -1  15        3.65        3.63      1.05 o 
  -2  -1  15        5.92        6.68      0.90 o 
  -1  -1  15       11.76       14.01      1.08 o 
   0  -1  15        6.46        7.71      0.80 o 
   1  -1  15        6.35        5.29      0.64 o 
   2  -1  15       24.64       23.41      1.20 o 
   3  -1  15        9.00        6.84      0.80 o 
   4  -1  15        0.13        1.64      1.02 o 
  -4   0  15        0.65       -0.89      0.99 o 
  -3   0  15        6.12        7.22      1.01 o 
  -2   0  15        9.10        8.33      0.97 o 
  -1   0  15        8.73       10.15      0.75 o 
   0   0  15        2.63        3.63      0.61 o 
   1   0  15       45.44       39.00      3.14 o 
   2   0  15       98.01       92.06      7.52 o 
   3   0  15       15.16       12.10      1.80 o 
   4   0  15       14.27       15.64      1.63 o 
   5   0  15        2.46        2.17      1.32 o 
  -4   1  15        0.49        0.40      1.01 o 
  -3   1  15        0.31        0.37      0.81 o 
  -2   1  15        7.41        7.66      0.73 o 
  -1   1  15       42.73       41.36      1.33 o 
   0   1  15       19.03       19.57      0.69 o 
   1   1  15       27.02       18.39      1.64 o 
   2   1  15       27.63       23.80      4.23 o 
   3   1  15        6.30        6.46      0.62 o 
   4   1  15        0.81        1.30      0.59 o 
   5   1  15        0.58        1.14      0.98 o 
  -4   2  15        0.26       -0.44      1.01 o 
  -3   2  15        1.20        1.51      0.90 o 
  -2   2  15        0.01       -0.02      0.70 o 
  -1   2  15       98.47       92.68      2.20 o 
   0   2  15       75.34       65.24      1.81 o 
   1   2  15       79.14       70.35      2.98 o 
   2   2  15        0.02        0.30      0.63 o 
   3   2  15        7.48        6.66      0.84 o 
   4   2  15       24.65       23.53      1.23 o 
   5   2  15        0.53        1.66      0.98 o 
  -4   3  15        2.85        0.56      1.12 o 
  -3   3  15        3.13        4.52      2.17 o 
  -2   3  15        1.10        1.44      0.86 o 
  -1   3  15       11.05       10.46      0.67 o 
   0   3  15      111.68      107.49      3.41 o 
   1   3  15       91.32       86.46      2.12 o 
   2   3  15        6.94        5.61      0.48 o 
   3   3  15       51.81       51.45      3.49 o 
   4   3  15       16.99       18.46      1.46 o 
   5   3  15        0.54       -1.68      1.68 o 
  -4   4  15        0.92       -0.47      1.44 o 
  -3   4  15        5.30        8.96      1.78 o 
  -2   4  15        8.70        9.11      1.04 o 
  -1   4  15       25.09       24.15      1.47 o 
   0   4  15       66.36       65.51      2.82 o 
   1   4  15       49.10       49.32      2.42 o 
   2   4  15       31.88       36.46      1.54 o 
   3   4  15        0.03        0.46      0.74 o 
   4   4  15        2.25        3.13      0.89 o 
   5   4  15       13.40       14.39      1.47 o 
  -3   5  15        7.04        3.38      1.17 o 
  -2   5  15        5.72        5.42      1.30 o 
  -1   5  15        7.25        9.44      1.08 o 
   0   5  15       13.43       12.01      1.40 o 
   1   5  15       15.69       17.41      2.06 o 
   2   5  15       51.13       55.87      2.12 o 
   3   5  15        7.57        9.01      1.08 o 
   4   5  15        4.26        8.16      1.35 o 
  -3   6  15        3.47        1.10      1.72 o 
  -2   6  15        1.61        3.93      1.03 o 
  -1   6  15        6.83        8.78      1.20 o 
   0   6  15        3.76        4.39      1.34 o 
   1   6  15        7.21        8.90      1.24 o 
   2   6  15       49.41       49.96      2.18 o 
   3   6  15        4.49        6.03      1.18 o 
   4   6  15        0.03       -1.57      1.57 o 
  -1   7  15        5.63        7.32      1.56 o 
   0   7  15        1.12        4.02      1.21 o 
   1   7  15       42.42       40.18      2.14 o 
   2   7  15        1.60        2.49      1.38 o 
  -2  -3  16        0.00       -0.17      1.20 o 
  -1  -3  16        2.70        3.34      1.38 o 
   0  -3  16        1.95        3.40      1.27 o 
   1  -3  16        0.09        0.09      1.41 o 
   2  -3  16        4.81        4.64      1.49 o 
  -3  -2  16        0.30       -0.29      1.37 o 
  -2  -2  16        3.51        2.82      0.88 o 
  -1  -2  16        0.90        1.54      0.94 o 
   0  -2  16        0.90       -0.87      0.87 o 
   1  -2  16        4.40        4.29      0.76 o 
   2  -2  16        8.38        7.57      1.05 o 
   3  -2  16        0.79       -0.76      1.49 o 
  -4  -1  16        6.19        5.40      1.55 o 
  -3  -1  16        4.08        3.47      1.08 o 
  -2  -1  16        0.27       -0.54      0.77 o 
  -1  -1  16        6.32        6.67      1.24 o 
   0  -1  16        0.07        0.88      1.88 o 
   1  -1  16       28.05       28.69      3.44 o 
   2  -1  16        1.80        2.64      0.69 o 
   3  -1  16        5.25        6.55      1.34 o 
   4  -1  16        0.55        1.25      1.25 o 
  -4   0  16        1.28       -0.99      0.99 o 
  -3   0  16        2.16        1.32      1.79 o 
  -2   0  16        0.79       -0.23      0.90 o 
  -1   0  16        1.56        1.62      1.13 o 
   0   0  16        6.05        5.92      0.71 o 
   1   0  16        8.79        6.71      0.97 o 
   2   0  16        0.80        1.72      2.97 o 
   3   0  16        0.10        4.54      3.13 o 
   4   0  16        7.13        6.14      2.70 o 
  -4   1  16        0.74       -0.12      1.69 o 
  -3   1  16        0.92        0.55      0.97 o 
  -2   1  16       10.47       11.64      1.02 o 
  -1   1  16       13.49       15.94      0.99 o 
   0   1  16       60.92       55.81      1.70 o 
   1   1  16        2.12        2.27      0.51 o 
   2   1  16       10.73       10.18      3.60 o 
   3   1  16        5.80        6.73      3.44 o 
   4   1  16        0.04        1.22      2.32 o 
  -4   2  16        1.93        1.88      2.07 o 
  -3   2  16        9.91       10.67      1.26 o 
  -2   2  16        8.70        9.40      0.97 o 
  -1   2  16        4.45        6.00      0.77 o 
   0   2  16       13.04       12.87      0.77 o 
   1   2  16       42.67       36.99      1.98 o 
   2   2  16        7.70        8.31      0.70 o 
   3   2  16        4.76        2.93      0.76 o 
   4   2  16       12.90       15.19      3.44 o 
   5   2  16        7.78        7.81      1.80 o 
  -4   3  16        3.94        3.17      1.23 o 
  -3   3  16        0.17       -0.50      1.45 o 
  -2   3  16       10.69        9.66      1.01 o 
  -1   3  16       28.35       27.47      1.34 o 
   0   3  16        4.51        4.49      0.82 o 
   1   3  16        0.94        1.31      0.90 o 
   2   3  16        0.05        1.09      0.86 o 
   3   3  16        0.83        0.00      0.86 o 
   4   3  16        0.59        2.77      1.57 o 
  -3   4  16        5.39        6.94      1.20 o 
  -2   4  16        3.07        1.10      0.99 o 
  -1   4  16        2.94        2.37      0.93 o 
   0   4  16       55.10       51.87      2.25 o 
   1   4  16        5.71        6.88      0.91 o 
   2   4  16        0.28       -0.68      0.68 o 
   3   4  16        6.50        5.01      0.81 o 
   4   4  16        5.12        2.24      1.39 o 
  -3   5  16        1.35        0.64      1.11 o 
  -2   5  16        1.94        3.33      1.05 o 
  -1   5  16        6.58        8.51      1.13 o 
   0   5  16        0.60       -0.69      1.02 o 
   1   5  16        6.75        8.43      1.09 o 
   2   5  16        0.08        1.50      0.90 o 
   3   5  16       12.09       15.04      1.22 o 
   4   5  16        7.09        5.42      3.05 o 
  -2   6  16        0.01        2.01      1.01 o 
  -1   6  16        7.31       10.10      1.18 o 
   0   6  16        1.28       -0.63      1.11 o 
   1   6  16       10.09       10.00      1.24 o 
   2   6  16        0.66        2.02      1.29 o 
   3   6  16        3.12        2.51      1.42 o 
   0   7  16        0.03        1.67      1.38 o 
   1   7  16        0.73        0.50      1.57 o 
  -1  -3  17        0.01        1.72      2.04 o 
   0  -3  17        0.03        1.27      1.20 o 
   1  -3  17        0.07       -1.57      1.72 o 
  -2  -2  17        2.42        1.65      2.11 o 
  -1  -2  17        0.05       -1.13      1.13 o 
   0  -2  17        3.63        7.69      1.33 o 
   1  -2  17        0.72        0.26      0.94 o 
   2  -2  17        7.39        7.20      1.57 o 
  -3  -1  17        0.39        0.91      1.16 o 
  -2  -1  17        4.80        4.85      0.87 o 
  -1  -1  17        0.68       -0.43      0.66 o 
   0  -1  17        0.19        0.09      0.75 o 
   1  -1  17        3.86        3.18      0.94 o 
   2  -1  17        3.28        3.61      1.64 o 
   3  -1  17        0.17        5.17      2.97 o 
  -3   0  17        0.88        0.89      0.99 o 
  -2   0  17        3.37        1.50      0.81 o 
  -1   0  17        0.54        0.83      0.67 o 
   0   0  17        0.84        0.11      0.75 o 
   1   0  17        9.05        5.50      0.75 o 
   2   0  17        0.01        4.07      3.13 o 
   3   0  17        1.43        2.66      3.13 o 
  -3   1  17        0.04       -0.05      1.01 o 
  -2   1  17        4.87        4.18      0.83 o 
  -1   1  17        5.26        5.73      0.75 o 
   0   1  17        8.54        8.58      0.98 o 
   1   1  17       24.23       22.91      1.80 o 
   2   1  17        0.02        5.32      2.97 o 
   3   1  17        0.19        5.01      3.29 o 
   4   1  17        0.02       -1.41      2.82 o 
  -3   2  17        0.03       -0.89      0.89 o 
  -2   2  17        2.84        3.94      0.85 o 
  -1   2  17       13.53       14.19      1.13 o 
   0   2  17        6.81        4.29      0.86 o 
   1   2  17        5.17        2.61      0.90 o 
   2   2  17        0.00        0.25      0.76 o 
   3   2  17        0.15       -0.66      1.17 o 
   4   2  17        1.75        0.96      1.30 o 
  -3   3  17        5.49        5.71      1.14 o 
  -2   3  17        0.20       -0.43      0.88 o 
  -1   3  17        0.41       -0.32      0.71 o 
   0   3  17       18.36       15.33      1.49 o 
   1   3  17        0.21        0.14      1.03 o 
   2   3  17        0.88        1.11      0.87 o 
   3   3  17        0.63        3.00      3.05 o 
   4   3  17        0.76        2.20      2.58 o 
  -3   4  17        1.30        0.50      1.19 o 
  -2   4  17        0.86        0.10      0.90 o 
  -1   4  17        6.41        5.61      0.90 o 
   0   4  17       31.35       32.04      2.15 o 
   1   4  17       10.76       11.86      1.58 o 
   2   4  17        1.40        2.10      1.22 o 
   3   4  17        0.00        1.30      1.67 o 
  -2   5  17        0.65        0.38      1.02 o 
  -1   5  17       23.49       20.93      1.40 o 
   0   5  17       10.11       11.61      1.62 o 
   1   5  17        0.49       -0.12      0.85 o 
   2   5  17        1.80        1.97      1.10 o 
   3   5  17        0.12        0.04      1.07 o 
  -1   6  17        0.74        2.85      2.26 o 
   0   6  17        7.43        9.68      1.70 o 
   1   6  17        0.95        2.46      1.00 o 
   2   6  17        0.34       -1.27      1.27 o 
  -1  -2  18        1.30        2.35      1.72 o 
   0  -2  18        1.28        3.94      1.16 o 
   1  -2  18        0.72        0.00      1.57 o 
  -2  -1  18        0.63       -0.31      1.41 o 
  -1  -1  18        0.88       -0.71      1.20 o 
   0  -1  18        1.02        2.97      1.41 o 
   1  -1  18        0.03        1.35      0.82 o 
   2  -1  18        1.96        9.24      3.13 o 
  -2   0  18        1.09        1.95      1.50 o 
  -1   0  18        1.40        0.35      0.72 o 
   0   0  18       20.45       24.89      2.35 o 
   1   0  18        0.60        1.88      1.10 o 
   2   0  18        1.27        5.95      3.13 o 
   3   0  18        1.57        8.61      3.44 o 
  -3   1  18        1.63        1.83      1.02 o 
  -2   1  18        0.16        0.22      0.71 o 
  -1   1  18        2.72        4.17      0.75 o 
   0   1  18        2.10        2.19      1.57 o 
   1   1  18        0.36        0.31      0.94 o 
   2   1  18        0.53        7.83      3.60 o 
   3   1  18        2.33       10.96      3.76 o 
  -3   2  18        5.25        7.73      1.68 o 
  -2   2  18        1.00        1.78      1.76 o 
  -1   2  18        3.04        3.42      0.77 o 
   0   2  18        0.14        0.09      0.94 o 
   1   2  18        0.34       10.18      3.60 o 
   2   2  18        3.55       12.21      3.91 o 
   3   2  18        5.84        6.07      2.66 o 
  -3   3  18        0.95       -0.46      1.27 o 
  -2   3  18        0.95        1.49      0.93 o 
  -1   3  18        2.20        1.71      0.75 o 
   0   3  18        4.35        4.00      0.74 o 
   1   3  18        7.86        7.52      3.60 o 
   2   3  18        0.00        1.04      1.43 o 
   3   3  18        0.87        4.05      1.55 o 
  -2   4  18        1.47        0.49      0.99 o 
  -1   4  18        0.70        0.12      1.56 o 
   0   4  18        1.26        0.69      0.90 o 
   1   4  18        0.66        2.64      1.25 o 
   2   4  18        0.23        1.30      3.37 o 
   3   4  18        0.74        2.82      2.74 o 
  -1   5  18        2.29        2.34      1.76 o 
   0   5  18        3.09        5.33      1.53 o 
   1   5  18        0.76        0.13      1.16 o 
   2   5  18        0.80        2.23      1.96 o 
   0  -1  19        0.18        1.88      1.25 o 
  -1   0  19        0.12        0.39      1.16 o 
   0   0  19        0.21        1.57      1.25 o 
  -2   1  19       14.36       21.14      2.19 o 
  -1   1  19        0.69        0.04      1.13 o 
   0   1  19        0.03        0.63      1.25 o 
   1   1  19        2.31        4.54      1.10 o 
   2   1  19        2.57        6.26      3.13 o 
  -2   2  19        2.56        2.83      1.24 o 
  -1   2  19        0.11        0.89      0.81 o 
   0   2  19        6.82        5.95      1.41 o 
   1   2  19        0.73        0.89      3.05 o 
   2   2  19        0.23        6.89      3.44 o 
  -2   3  19        2.09        1.25      1.88 o 
  -1   3  19        1.06        1.31      0.94 o 
   0   3  19        1.16       -0.16      1.25 o 
   1   3  19        0.91        5.32      3.44 o 
   2   3  19        5.13        9.86      3.91 o 
  -1   4  19       10.14       15.08      1.72 o 
   0   4  19        1.78        4.23      1.41 o 
   0   2  20        1.07       -0.63      1.25 o 
                                                 
